# Supplementary material for: Heterologous Hsp90 promotes phenotypic diversity through network evolution
Source: PLoS Biol. 2018 Nov 15;16(11):e2006450. doi: 10.1371/journal.pbio.2006450 (PMC6264905; doi:10.1371/journal.pbio.2006450)
Supplement: S1 Table — Hsp90, heat shock protein 90. (XLSX) [file pbio.2006450.s009.xlsx]

## Sheet: p adjust output
growth rates in different conditions
Condition	Strain	mean max slope	Standard Error	Shapiro_W	Shapiro_p-value	student_t (compared to Scer-HSC82)	student_p-value (two-tailed, compared to Scer-HSC82)	BH adjusted student_p-value (two-tailed, compared to Scer-HSC82)	student_df (compared to Scer-HSC82)	rank sum_z (compared to Scer-HSC82)	rank sum_p-value (two-tailed, compared to Scer-HSC82)	BH adjusted rank sum_p-value (two-tailed, compared to Scer-HSC82)
0.3 µM tunicamycin	Scer-HSC82	0.07881	0.000511896	0.926888	0.488195	0	1	1	14	0	1	1
0.3 µM tunicamycin	Ncas-HSP90	0.0786811	0.000716508	0.969949	0.89761	-0.146352	0.885947	1	12.6689	-0.420084	0.674424	0.899232
0.3 µM tunicamycin	Klac-HSP90	0.0796527	0.000452303	0.96243	0.832906	1.23358	0.237971	0.475942	13.7909	0.735147	0.46225	0.899232
0.3 µM tunicamycin	Ylip-HSP90	0.0751443	0.00072452	0.965674	0.862067	-4.13217	0.00125861	0.00503446	12.5945	-2.94059	0.0032759	0.0131036
0.5 M NaCl	Scer-HSC82	0.12068	0.00125079	0.908529	0.474644	0	1	1	6	0	1	1
0.5 M NaCl	Ncas-HSP90	0.120715	0.000764139	0.854647	0.241566	0.0238787	0.981879	1	4.96556	-0.57735	0.563703	1
0.5 M NaCl	Klac-HSP90	0.12045	0.000924689	0.917223	0.521493	-0.147864	0.887697	1	5.525	-0.288675	0.77283	1
0.5 M NaCl	Ylip-HSP90	0.12204	0.000707189	0.90358	0.449059	0.946501	0.389602	1	4.74019	1.1547	0.248213	0.992852
1.8 M sorbitol	Scer-HSC82	0.0557495	0.00128193	0.82159	0.146913	0	1	1	6	0	1	1
1.8 M sorbitol	Ncas-HSP90	0.0537147	0.00129109	0.990862	0.961845	-1.11836	0.306183	0.662817	5.9997	-1.1547	0.248213	0.496426
1.8 M sorbitol	Klac-HSP90	0.0577027	0.00133184	0.960443	0.781698	1.05664	0.331409	0.662817	5.99127	1.1547	0.248213	0.496426
1.8 M sorbitol	Ylip-HSP90	0.0560293	0.00137203	0.918783	0.530149	0.148984	0.886469	1	5.97253	0.288675	0.77283	1
pH9	Scer-HSC82	0.14313	0.00083107	0.909293	0.391001	0	1	1	14	0	1	1
pH9	Ncas-HSP90	0.139969	0.00135603	0.931831	0.532891	-1.98776	0.0714506	0.142901	11.1527	-1.73591	0.0825793	0.165159
pH9	Klac-HSP90	0.140778	0.00138286	0.946979	0.68076	-1.45806	0.172154	0.229539	11.0227	-1.15728	0.24716	0.329547
pH9	Ylip-HSP90	0.138104	0.0010597	0.919639	0.42694	-3.732	0.00261985	0.0104794	12.8423	-2.89319	0.00381353	0.0152541
pH5	Scer-HSC82	0.169815	0.00134712	0.879366	0.335934	0	1	1	6	0	1	1
pH5	Ncas-HSP90	0.167238	0.00172715	0.855568	0.244706	-1.17673	0.286374	0.572748	5.66414	-1.1547	0.248213	0.330951
pH5	Klac-HSP90	0.171195	0.00105	0.979389	0.898427	0.807964	0.451708	0.602277	5.66248	1.1547	0.248213	0.330951
pH5	Ylip-HSP90	0.162845	0.000901337	0.98906	0.952607	-4.30022	0.00694526	0.027781	5.23759	-2.3094	0.0209213	0.0836853
5mM GuHCl	Scer-HSC82	0.074335	0.000419009	0.875802	0.208455	0	1	1	14	0	1	1
5mM GuHCl	Ncas-HSP90	0.0732574	0.000521358	0.991406	0.996955	-1.61108	0.13162	0.222408	12.9969	-1.38873	0.164915	0.219886
5mM GuHCl	Klac-HSP90	0.0755019	0.000670404	0.947425	0.685253	1.47603	0.166806	0.222408	11.2847	1.50446	0.132464	0.219886
5mM GuHCl	Ylip-HSP90	0.0697455	0.000574626	0.958207	0.793	-6.45351	2.75e-05	0.00011	12.3545	-3.24037	0.00119374	0.00477498
1 µg/ml Dox	Scer-HSC82	0.170832	0.000986715	0.875708	0.320628	0	1	1	6	0	1	1
1 µg/ml Dox	Ncas-HSP90	0.166992	0.00155748	0.966624	0.820478	-2.08273	0.0909271	0.181854	5.07406	-1.73205	0.0832645	0.166529
1 µg/ml Dox	Klac-HSP90	0.172508	0.000459572	0.749443	0.038165	1.53883	0.194647	0.259529	4.24309	1.1547	0.248213	0.330951
1 µg/ml Dox	Ylip-HSP90	0.12507	0.00178569	0.798928	0.1	-22.4307	6.11e-06	2.444e-05	4.67576	-2.3094	0.0209213	0.0836853
0.015% H2O2	Scer-HSC82	0.141313	0.000606435	0.97227	0.933072	0	1	1	22	0	1	1
0.015% H2O2	Ncas-HSP90	0.139071	0.00100124	0.929126	0.370941	-1.91511	0.0714053	0.142811	18.1135	-1.55885	0.119033	0.221142
0.015% H2O2	Klac-HSP90	0.143294	0.00106289	0.958369	0.76031	1.61959	0.123226	0.164301	17.4755	1.38564	0.165857	0.221142
0.015% H2O2	Ylip-HSP90	0.137069	0.00114004	0.940866	0.509369	-3.28648	0.0044209	0.0176836	16.7637	-2.82902	0.00466913	0.0186765
0.03% H2O2	Scer-HSC82	0.11434	0.00162664	0.988146	0.991685	0	1	1	14	0	1	1
0.03% H2O2	Ncas-HSP90	0.117499	0.000521658	0.902663	0.347413	1.84951	0.0997431	0.132991	8.24974	1.73591	0.0825793	0.110106
0.03% H2O2	Klac-HSP90	0.119572	0.00138477	0.838377	0.0724823	2.44919	0.0284738	0.0569475	13.6522	2.20544	0.0274232	0.0548463
0.03% H2O2	Ylip-HSP90	0.106725	0.000834146	0.990948	0.996405	-4.16547	0.00175963	0.00703853	10.4434	-2.83557	0.00457444	0.0182978
150mM MgCl2	Scer-HSC82	0.115485	0.0012228	0.838231	0.190296	0	1	1	6	0	1	1
150mM MgCl2	Ncas-HSP90	0.114327	0.000455126	0.921887	0.547576	-0.887141	0.427379	0.569838	3.81554	-0.57735	0.563703	0.751604
150mM MgCl2	Klac-HSP90	0.113863	0.000396198	0.969989	0.841416	-1.26227	0.281989	0.563978	3.62302	-1.1547	0.248213	0.496426
150mM MgCl2	Ylip-HSP90	0.111702	0.00107683	0.897799	0.420211	-2.32147	0.0600119	0.240048	5.90558	-2.02073	0.0433081	0.173233
YPD 16°C	Scer-HSC82	0.0632475	0.000436628	0.826843	0.0550372	0	1	1	14	0	1	1
YPD 16°C	Ncas-HSP90	0.060765	0.000705604	0.871254	0.155042	-2.99179	0.0115455	0.0230909	11.6753	-2.20544	0.0274232	0.0548463
YPD 16°C	Klac-HSP90	0.062503	0.000601027	0.965034	0.856446	-1.00217	0.334859	0.446479	12.779	-0.945189	0.344562	0.459416
YPD 16°C	Ylip-HSP90	0.0492472	0.000691775	0.920974	0.438	-17.1143	1.06e-09	4.24e-09	11.8134	-3.36067	0.00077753	0.00311012
YPD 37°C	Scer-HSC82	0.136304	0.000918997	0.93704	0.645095	0	1	1	12	0	1	1
YPD 37°C	Ncas-HSP90	0.135882	0.000815496	0.958879	0.800158	-0.343465	0.740223	0.986964	11.8327	-0.31334	0.754023	1
YPD 37°C	Klac-HSP90	0.140782	0.000855222	0.940418	0.668897	3.56707	0.00738681	0.0147736	11.9385	2.40227	0.0162936	0.0325872
YPD 37°C	Ylip-HSP90	0.0823106	0.000347664	0.94813	0.713	-54.9517	2.44e-08	9.76e-08	8.31157	-2.84199	0.00448325	0.017933
YPD 34°C	Scer-HSC82	0.183826	0.000407913	0.877204	0.177052	0	1	1	14	0	1	1
YPD 34°C	Ncas-HSP90	0.182413	0.000495158	0.89326	0.250873	-2.20368	0.0454533	0.0606044	13.5051	-1.78536	0.0742034	0.0989379
YPD 34°C	Klac-HSP90	0.185509	0.000308501	0.961897	0.82797	3.28976	0.00584387	0.0116877	13.0337	2.62553	0.00865154	0.0173031
YPD 34°C	Ylip-HSP90	0.167169	0.000395463	0.975686	0.939	-29.3193	5.85e-14	2.34e-13	13.9866	-3.36067	0.00077753	0.00311012
50 µM CH3COOH	Scer-HSC82	0.147255	0.00101757	0.763667	0.0514256	0	1	1	6	0	1	1
50 µM CH3COOH	Ncas-HSP90	0.145858	0.00121309	0.963981	0.803932	-0.882616	0.412389	0.824779	5.82374	-0.57735	0.563703	0.751604
50 µM CH3COOH	Klac-HSP90	0.146765	0.000727066	0.951382	0.724756	-0.391804	0.710113	0.946817	5.42986	-0.57735	0.563703	0.751604
50 µM CH3COOH	Ylip-HSP90	0.137593	0.000906103	0.906578	0.464461	-7.09163	0.00041848	0.00167392	5.92101	-2.3094	0.0209213	0.0836853
1M NaCl	Scer-HSC82	0.0591374	0.000265789	0.921826	0.444855	0	1	1	30	0	1	1
1M NaCl	Ncas-HSP90	0.0590341	0.000298538	0.844544	0.083842	-0.258312	0.799975	1	29.6039	-0.525105	0.59951	1
1M NaCl	Klac-HSP90	0.0591435	0.000385451	0.947239	0.683379	0.0130819	0.98977	1	26.6342	-0.210042	0.833635	1
1M NaCl	Ylip-HSP90	0.0625992	0.000285583	0.964949	0.752	8.87364	2.24e-08	8.96e-08	25.9	3.91918	8.88e-05	0.0003552
0.2M LiCl	Scer-HSC82	0.046484	0.000420562	0.952666	0.738054	0	1	1	30	0	1	1
0.2M LiCl	Ncas-HSP90	0.0443984	0.000414536	0.911931	0.36786	-3.53185	0.00331939	0.00663878	29.9938	-2.83557	0.00457444	0.00914888
0.2M LiCl	Klac-HSP90	0.0454372	0.000360792	0.675493	0.00118622	-1.88905	0.0802651	0.10702	29.3217	-1.89038	0.0587074	0.0782765
0.2M LiCl	Ylip-HSP90	0.0498398	0.000330764	0.928568	0.231	6.27185	1.27e-05	5.08e-05	29.6667	3.79671	0.00014663	0.00058652
YPD 28°C	Scer-HSC82	0.165008	0.000357007	0.895324	0.384586	0	1	1	18	0	1	1
YPD 28°C	Ncas-HSP90	0.16402	0.000248254	0.898423	0.401232	-2.27211	0.0566004	0.113201	16.0544	-1.77559	0.0758002	0.101067
YPD 28°C	Klac-HSP90	0.165964	0.000337099	0.955288	0.774853	1.94701	0.087514	0.116685	17.9411	1.77559	0.0758002	0.101067
YPD 28°C	Ylip-HSP90	0.156701	0.000318414	0.865934	0.0896	-17.3651	7.83e-09	3.132e-08	17.1099	-3.06186	0.00219965	0.00879859
