# Supplementary material for: Heterologous Hsp90 promotes phenotypic diversity through network evolution
Source: PLoS Biol. 2018 Nov 15;16(11):e2006450. doi: 10.1371/journal.pbio.2006450 (PMC6264905; doi:10.1371/journal.pbio.2006450)
Supplement: S2 Table — (XLSX) [file pbio.2006450.s010.xlsx]

## Sheet: sheet
growth rates in different conditions										growth rates with different Hsp90 orthologs
strain	condition	mean max slope	standard error	improvement (%) (compared to Ylip-HSP90)	propageted standard error for improvement	rank sum_z (compared to Ylip-HSP90)	rank sum_p-value (two-tailed, compared to Ylip-HSP90)	adjusted p-value (BH method)		strain	mean max slope	standard error	improvement (%) (compared to Anc. Ylip-HSP90)	propageted standard error for improvement
E3	YPD 28°C	0.197713	0.000909151	16.1111	0.533919	2.71746	0.00657841	0.00657841		E3	0.197713	0.000909151	16.1111	0.533919
E4	YPD 28°C	0.198923	0.000531388	16.8217	0.312069	2.71746	0.00657841	0.00657841		E4	0.198923	0.000531388	16.8217	0.312069
E5	YPD 28°C	0.199472	0.00137073	17.1447	0.804989	2.71746	0.00657841	0.00657841		E5	0.199472	0.00137073	17.1447	0.804989
E6	YPD 28°C	0.19956	0.000533916	17.1961	0.313554	2.71746	0.00657841	0.00657841		E6	0.19956	0.000533916	17.1961	0.313554
E7	YPD 28°C	0.192955	0.000393817	13.3171	0.231278	2.71746	0.00657841	0.00657841		E7	0.192955	0.000393817	13.3171	0.231278
E8	YPD 28°C	0.20816	0.00210153	22.2466	1.23417	2.71746	0.00657841	0.00657841		E8	0.20816	0.00210153	22.2466	1.23417
E9	YPD 28°C	0.187925	0.00224375	10.3632	1.31769	2.71746	0.00657841	0.00657841		E9	0.187925	0.00224375	10.3632	1.31769
E11	YPD 28°C	0.196002	0.000262246	15.1068	0.15401	2.71746	0.00657841	0.00657841		E11	0.196002	0.000262246	15.1068	0.15401
Ylip-HSP90	YPD 28°C	0.170279	0.00103948	0	0.610455	0	1	ND		ancestral Ylip-HSP90	0.170279	0.00103948	0	0.610455
Scer-HSC82	YPD 28°C	0.183401	0.00129862	7.70648	0.762642	3.36067	0.00077753	0.00657841
E3	YPD 37°C	0.151635	0.00155002	10.4276	1.1288	2.71746	0.00657841	0.00740072
E4	YPD 37°C	0.169698	0.00185309	23.5815	1.3495	2.71746	0.00657841	0.00740072		strain	mean max slope	standard error	improvement (%) (compared to Anc. Ylip-HSP90)	propageted standard error for improvement
E5	YPD 37°C	0.161205	0.00137699	17.3969	1.00279	2.71746	0.00657841	0.00740072		E3 shuffled with Scer-HSC82	0.17557	0.00112253	0.704074	0.643863
E6	YPD 37°C	0.171335	0.00216175	24.774	1.57429	2.71746	0.00657841	0.00740072		E4 shuffled with Scer-HSC82	0.17635	0.000417233	1.15147	0.239318
E7	YPD 37°C	0.172882	0.00255683	25.901	1.862	2.71746	0.00657841	0.00740072		E5 shuffled with Scer-HSC82	0.172712	0.000763134	-0.934941	0.437721
E8	YPD 37°C	0.162575	0.00358708	18.3946	2.61228	2.71746	0.00657841	0.00740072		E6 shuffled with Scer-HSC82	0.182345	0.00101922	4.5901	0.584608
E9	YPD 37°C	0.157615	0.00419043	14.7825	3.05166	2.71746	0.00657841	0.00740072		E7 shuffled with Scer-HSC82	0.172985	0.000234894	-0.77864	0.134731
E11	YPD 37°C	0.139033	0.000325125	1.24985	0.236771	0.169842	0.865135	0.865135		E8 shuffled with Scer-HSC82	0.17903	0.00137366	2.68867	0.787911
Ylip-HSP90	YPD 37°C	0.137316	0.00222885	0	1.62315	0	1	ND		E9 shuffled with Scer-HSC82	0.172682	0.00161385	-0.952149	0.92568
Anc. Sc-HSC82	YPD 37°C	0.175817	0.000686507	28.0384	0.499946	3.36067	0.00077753	0.00699777		E11 shuffled with Scer-HSC82	0.178113	0.00032844	2.16241	0.188388
E3	300 μM MacII	0.147905	0.000385	26.0241	0.328043	1.85164	0.0640775	0.0640775		ancestral Ylip-HSP90 shuffled with Scer-HSC82	0.174343	0.000698779	0	0.400808
E4	300 μM MacII	0.164305	0.002505	39.9979	2.13441	1.85164	0.0640775	0.0640775
E5	300 μM MacII	0.143295	0.002315	22.0961	1.97252	1.85164	0.0640775	0.0640775
E6	300 μM MacII	0.15121	0.00432	28.8401	3.6809	1.85164	0.0640775	0.0640775
E7	300 μM MacII	0.14501	0.0037	23.5574	3.15263	1.85164	0.0640775	0.0640775
E8	300 μM MacII	0.137915	0.004325	17.512	3.68516	1.85164	0.0640775	0.0640775
E9	300 μM MacII	0.15903	0.00634	35.5032	5.40207	1.85164	0.0640775	0.0640775
E11	300 μM MacII	0.158325	0.003095	34.9025	2.63713	1.85164	0.0640775	0.0640775
Ylip-HSP90	300 μM MacII	0.117363	0.00513792	0	4.37783	0	1	ND
Anc. Sc-HSC82	300 μM MacII	0.153133	0.00298144	30.4782	2.54037	2.3094	0.0209213	0.0640775
E3	10 μg/ml Dox	0.169517	0.00315753	19.5989	2.22772	2.55841	0.0105152	0.0189274
E4	10 μg/ml Dox	0.16715	0.00237111	17.9286	1.67288	2.55841	0.0105152	0.0189274
E5	10 μg/ml Dox	0.165177	0.00284942	16.5363	2.01034	2.32379	0.0201368	0.0302051
E6	10 μg/ml Dox	0.156835	0.00500408	10.6511	3.53051	1.91881	0.0550088	0.0707256
E7	10 μg/ml Dox	0.14683	0.00152143	3.5923	1.07341	1.70561	0.0880815	0.0880815
E8	10 μg/ml Dox	0.162527	0.00277626	14.6673	1.95872	2.55841	0.0105152	0.0189274
E9	10 μg/ml Dox	0.157862	0.00488607	11.376	3.44725	2.55841	0.0105152	0.0189274
E11	10 μg/ml Dox	0.153323	0.00463379	8.17292	3.26926	1.70561	0.0880815	0.0880815
Ylip-HSP90	10 μg/ml Dox	0.141738	0.00207605	0	1.4647	0	1	ND
Anc. Sc-HSC82	10 μg/ml Dox	0.15211	0.00235762	7.31747	1.66336	2.58199	0.00982327	0.0189274
E3	200 μg/ml BFA	0.114117	0.00270108	-12.4624	2.07195	-2.44949	0.0143059	0.0321882
E4	200 μg/ml BFA	0.136577	0.00117924	4.76627	0.904575	1.71464	0.0864107	0.129616
E5	200 μg/ml BFA	0.128747	0.000635995	-1.23999	0.487861	-1.22474	0.220671	0.28372
E6	200 μg/ml BFA	0.127912	0.00240519	-1.8805	1.84498	-0.244949	0.806496	0.806496
E7	200 μg/ml BFA	0.109585	0.00139009	-15.9392	1.06631	-2.44949	0.0143059	0.0321882
E8	200 μg/ml BFA	0.12159	0.00151	-6.73039	1.1583	-1.93649	0.0528075	0.0950535
E9	200 μg/ml BFA	0.142258	0.000868134	9.1233	0.665931	2.44949	0.0143059	0.0321882
E11	200 μg/ml BFA	0.092593	0.00201031	-28.9735	1.54207	-2.44949	0.0143059	0.0321882
Ylip-HSP90	200 μg/ml BFA	0.130364	0.00209219	0	1.60488	0	1	ND
Anc. Sc-HSC82	200 μg/ml BFA	0.132325	0.000630963	1.50425	0.484001	1.09545	0.273322	0.307487
E3	4% EtOH	0.139102	0.000778293	11.2253	0.622317	2.71746	0.00657841	0.00986762
E4	4% EtOH	0.14592	0.00278321	16.6765	2.22544	2.71746	0.00657841	0.00986762
E5	4% EtOH	0.133925	0.00211178	7.08539	1.68856	2.71746	0.00657841	0.00986762
E6	4% EtOH	0.132022	0.0030778	5.56416	2.46098	1.69842	0.0894294	0.0894294
E7	4% EtOH	0.134532	0.00431329	7.57114	3.44887	2.0381	0.0415401	0.0467326
E8	4% EtOH	0.15765	0.000540971	26.0557	0.432556	2.71746	0.00657841	0.00986762
E9	4% EtOH	0.13349	0.00309986	6.73756	2.47862	2.20794	0.0272484	0.0350337
E11	4% EtOH	0.133467	0.00137059	6.71957	1.09591	2.71746	0.00657841	0.00986762
Ylip-HSP90	4% EtOH	0.125064	0.00139409	0	1.1147	0	1	ND
Anc. Sc-HSC82	4% EtOH	0.142734	0.00168124	14.1288	1.34431	3.36067	0.00077753	0.00699777
E3	0.1 μg/ml CYH	0.104328	0.00213196	-10.7915	1.82299	-2.71746	0.00657841	0.0148014
E4	0.1 μg/ml CYH	0.12043	0.000817384	2.97673	0.698925	2.20794	0.0272484	0.0490472
E5	0.1 μg/ml CYH	0.11396	0.00106683	-2.55561	0.912216	-1.52857	0.12637	0.189555
E6	0.1 μg/ml CYH	0.123955	0.00136058	5.99087	1.1634	2.71746	0.00657841	0.0148014
E7	0.1 μg/ml CYH	0.115468	0.000647037	-1.26658	0.553265	-1.18889	0.234483	0.301478
E8	0.1 μg/ml CYH	0.118572	0.00115119	1.38843	0.984355	0.339683	0.734095	0.734095
E9	0.1 μg/ml CYH	0.115777	0.00230315	-1.00151	1.96937	-0.339683	0.734095	0.734095
E11	0.1 μg/ml CYH	0.0868965	0.00169014	-25.6969	1.44519	-2.71746	0.00657841	0.0148014
Ylip-HSP90	0.1 μg/ml CYH	0.116949	0.00122235	0	1.0452	0	1	ND
Scer-HSC82	0.1 μg/ml CYH	0.124164	0.000516585	6.16937	0.441719	3.36067	0.00077753	0.00699777
E3	10 mM GuHCl	0.104758	0.000456187	34.374	0.585158	2.71746	0.00657841	0.00986762
E4	10 mM GuHCl	0.093653	0.00415685	20.1301	5.33206	2.54762	0.010846	0.0122017
E5	10 mM GuHCl	0.105879	0.00355075	35.8123	4.5546	2.71746	0.00657841	0.00986762
E6	10 mM GuHCl	0.12182	0.00113111	56.2604	1.45089	2.71746	0.00657841	0.00986762
E7	10 mM GuHCl	0.10237	0.00246831	31.3109	3.16614	2.71746	0.00657841	0.00986762
E8	10 mM GuHCl	0.116855	0.00150372	49.8917	1.92885	2.71746	0.00657841	0.00986762
E9	10 mM GuHCl	0.0903835	0.00349963	15.9363	4.48903	2.54762	0.010846	0.0122017
E11	10 mM GuHCl	0.097739	0.00400638	25.3713	5.13904	2.71746	0.00657841	0.00986762
Ylip-HSP90	10 mM GuHCl	0.0779596	0.0017651	0	2.26412	0	1	ND
Scer-HSC82	10 mM GuHCl	0.0840123	0.00221917	7.7639	2.84656	1.67829	0.09329	0.09329
E3	5 mM AZC	0.0654668	0.0033667	-18.0575	4.21399	-2.71746	0.00657841	0.00845796
E4	5 mM AZC	0.0846245	0.000193946	5.92163	0.242755	2.54762	0.010846	0.0122017
E5	5 mM AZC	0.0728642	0.00122385	-8.79828	1.53186	-2.71746	0.00657841	0.00845796
E6	5 mM AZC	0.0904942	0.0015311	13.2686	1.91643	2.71746	0.00657841	0.00845796
E7	5 mM AZC	0.0581318	0.00182304	-27.2384	2.28184	-2.71746	0.00657841	0.00845796
E8	5 mM AZC	0.101015	0.000396852	26.4371	0.496727	2.71746	0.00657841	0.00845796
E9	5 mM AZC	0.0764212	0.00105704	-4.3461	1.32306	-2.0381	0.0415401	0.0415401
E11	5 mM AZC	0.0855465	0.000133665	7.07567	0.167304	2.71746	0.00657841	0.00845796
Ylip-HSP90	5 mM AZC	0.0798935	0.000879835	0	1.10126	0	1	ND
Scer-HSC82	5 mM AZC	0.084921	0.000487599	6.29275	0.610311	3.04561	0.00232209	0.00845796
E3	CSM 28°C	0.0834645	0.000264365	-2.75164	0.308024	-1.35873	0.174231	0.313617
E4	CSM 28°C	0.0850863	0.000363395	-0.862063	0.423409	-1.01905	0.30818	0.462269
E5	CSM 28°C	0.0863802	0.00026256	0.645637	0.305921	0.169842	0.865135	0.973277
E6	CSM 28°C	0.0851582	0.00276573	-0.778172	3.22248	0	1	1
E7	CSM 28°C	0.0900838	0.00125575	4.96076	1.46313	2.37778	0.0174171	0.0783771
E8	CSM 28°C	0.0882695	0.00107938	2.84689	1.25763	1.52857	0.12637	0.284333
E9	CSM 28°C	0.0835883	0.000391086	-2.60745	0.455672	-1.52857	0.12637	0.284333
E11	CSM 28°C	0.078459	0.000848817	-8.58378	0.988996	-2.71746	0.00657841	0.0592057
Ylip-HSP90	CSM 28°C	0.0858261	0.000877167	0	1.02203	0	1	ND
Scer-HSC82	CSM 28°C	0.0875984	0.000941822	2.06493	1.09736	0.840168	0.400814	0.515332
E3	75 μM MG132	0.0780257	0.000746223	17.6817	1.12549	2.39317	0.0167034	0.0250551
E4	75 μM MG132	0.0750775	0.000791416	13.2352	1.19365	2.64575	0.00815097	0.0146718
E5	75 μM MG132	0.0673233	0.000258384	1.53986	0.389705	0.944911	0.344704	0.387792
E6	75 μM MG132	0.0760077	0.00062599	14.6382	0.944146	2.64575	0.00815097	0.0146718
E7	75 μM MG132	0.069491	0.000405131	4.80936	0.611036	2.0788	0.0376353	0.0483883
E8	75 μM MG132	0.0672507	0.000718239	1.43039	1.08328	0.797724	0.425031	0.425031
E9	75 μM MG132	0.071558	0.000689734	7.9269	1.04029	2.64575	0.00815097	0.0146718
E11	75 μM MG132	0.0599833	0.000361996	-9.53065	0.545979	-2.64575	0.00815097	0.0146718
Ylip-HSP90	75 μM MG132	0.0663023	0.000797881	0	1.2034	0	1	ND
Scer-HSC82	75 μM MG132	0.0746756	0.000467701	12.629	0.705408	3.24037	0.00119375	0.0107437
strain	condition	mean max slope	standard error	improvement (%) (compared to Scer-HSC82)	propageted standard error for improvement	rank sum_z (compared to Scer-HSC82)	rank sum_p-value (two-tailed, compared to Scer-HSC82)	adjusted p-value (BH method)
C1	YPD 28°C	0.182095	0.000669695	0.889945	0.371045	0.849208	0.395766	0.544178
C2	YPD 28°C	0.19892	0.000553549	10.2119	0.306695	2.71746	0.00657841	0.0103375
C3	YPD 28°C	0.186185	0.00056781	3.15601	0.314596	2.71746	0.00657841	0.0103375
C4	YPD 28°C	0.18626	0.000803503	3.19757	0.445182	2.71746	0.00657841	0.0103375
C5	YPD 28°C	0.179515	0.00096732	-0.539507	0.535945	-0.679366	0.496906	0.546596
C7	YPD 28°C	0.208827	0.000186251	15.7011	0.103193	2.71746	0.00657841	0.0103375
C8	YPD 28°C	0.1847	0.000302021	2.33325	0.167335	2.71746	0.00657841	0.0103375
C9	YPD 28°C	0.18156	0.000873852	0.593527	0.484159	0.679366	0.496906	0.546596
C10	YPD 28°C	0.181227	0.00179096	0.409305	0.992281	-0.169842	0.865135	0.865135
C11	YPD 28°C	0.199958	0.000200224	10.7867	0.110934	2.71746	0.00657841	0.0103375
C12	YPD 28°C	0.19444	0.000340318	7.72971	0.188554	2.71746	0.00657841	0.0103375
Scer-HSC82	YPD 28°C	0.180489	0.000822009	0	0.455435	0	1	ND
C1	YPD 37°C	0.161087	0.000333376	3.63157	0.214469	2.54762	0.010846	0.0170436
C2	YPD 37°C	0.1698	0.00128038	9.23653	0.823699	2.71746	0.00657841	0.0120604
C3	YPD 37°C	0.156275	0.00131485	0.535568	0.845874	-0.169842	0.865135	0.951648
C4	YPD 37°C	0.150232	0.00143276	-3.35172	0.921731	-1.69842	0.0894294	0.122965
C5	YPD 37°C	0.153805	0.00154739	-1.05344	0.995473	-0.849208	0.395766	0.483714
C7	YPD 37°C	0.186165	0.000421456	19.7645	0.271133	2.71746	0.00657841	0.0120604
C8	YPD 37°C	0.155505	0.000947527	0.0402078	0.609568	0	1	1
C9	YPD 37°C	0.142943	0.00102869	-8.04156	0.661783	-2.71746	0.00657841	0.0120604
C10	YPD 37°C	0.14657	0.00103628	-5.7079	0.666667	-2.71746	0.00657841	0.0120604
C11	YPD 37°C	0.171418	0.00104418	10.2771	0.671745	2.71746	0.00657841	0.0120604
C12	YPD 37°C	0.17064	0.0016222	9.77693	1.0436	2.71746	0.00657841	0.0120604
Scer-HSC82	YPD 37°C	0.155442	0.00147574	0	0.949379	0	1	ND
C1	300 μM MacII	0.149657	0.00387931	-0.0884572	2.58983	1.01905	0.30818	0.338998
C2	300 μM MacII	0.170962	0.000399945	14.1348	0.267004	2.71746	0.00657841	0.0103375
C3	300 μM MacII	0.15863	0.00169937	5.9016	1.1345	2.71746	0.00657841	0.0103375
C4	300 μM MacII	0.15904	0.00264433	6.17531	1.76536	2.54762	0.010846	0.0149132
C5	300 μM MacII	0.151697	0.000253817	1.27345	0.169448	2.20794	0.0272484	0.0333036
C7	300 μM MacII	0.178828	0.000309634	19.3855	0.206712	2.71746	0.00657841	0.0103375
C8	300 μM MacII	0.141583	0.00172037	-5.47934	1.14852	-2.71746	0.00657841	0.0103375
C9	300 μM MacII	0.13398	0.00179114	-10.5548	1.19576	-2.71746	0.00657841	0.0103375
C10	300 μM MacII	0.150585	0.00246933	0.530743	1.64853	0.849208	0.395766	0.395766
C11	300 μM MacII	0.166368	7.40917e-05	11.0672	0.0494637	2.71746	0.00657841	0.0103375
C12	300 μM MacII	0.168953	0.00164698	12.7929	1.09953	2.71746	0.00657841	0.0103375
Scer-HSC82	300 μM MacII	0.14979	0.000607077	0	0.405286	0	1	ND
C1	10 μg/ml Dox	0.152668	0.00106787	-4.93929	0.664928	-2.71746	0.00657841	0.0144725
C2	10 μg/ml Dox	0.176225	0.000666402	9.72914	0.414945	2.71746	0.00657841	0.0144725
C3	10 μg/ml Dox	0.163268	0.00138605	1.66096	0.863046	1.52857	0.12637	0.12637
C4	10 μg/ml Dox	0.152717	0.000952021	-4.90868	0.59279	-2.44949	0.0143059	0.0212876
C5	10 μg/ml Dox	0.14522	0.00124216	-9.57659	0.773447	-2.71746	0.00657841	0.0144725
C7	10 μg/ml Dox	0.179745	0.000594159	11.9209	0.369962	2.71746	0.00657841	0.0144725
C8	10 μg/ml Dox	0.153092	0.00118105	-4.67466	0.735401	-2.54762	0.010846	0.0198842
C9	10 μg/ml Dox	0.15457	0.00211335	-3.75467	1.31591	-2.20794	0.0272484	0.0299733
C10	10 μg/ml Dox	0.15362	0.00175933	-4.3462	1.09547	-2.37778	0.0174171	0.0212876
C11	10 μg/ml Dox	0.169233	0.000773212	5.37516	0.481452	2.37778	0.0174171	0.0212876
C12	10 μg/ml Dox	0.172577	0.000492466	7.45797	0.306641	2.71746	0.00657841	0.0144725
Scer-HSC82	10 μg/ml Dox	0.1606	0.00166681	0	1.03787	0	1	ND
C1	200 μg/ml BFA	0.13323	0.0023959	6.53712	1.91587	2.71746	0.00657841	0.0103375
C2	200 μg/ml BFA	0.144998	0.00104525	15.947	0.835829	2.71746	0.00657841	0.0103375
C3	200 μg/ml BFA	0.12381	0.00541516	-0.995562	4.33022	-0.339683	0.734095	0.734095
C4	200 μg/ml BFA	0.115815	0.00421723	-7.38875	3.3723	-1.35873	0.174231	0.239568
C5	200 μg/ml BFA	0.127425	0.0055499	1.89517	4.43796	-1.18889	0.234483	0.28659
C7	200 μg/ml BFA	0.148307	0.00316509	18.5938	2.53096	2.71746	0.00657841	0.0103375
C8	200 μg/ml BFA	0.13217	0.00170907	5.6895	1.36665	2.71746	0.00657841	0.0103375
C9	200 μg/ml BFA	0.115962	0.00221034	-7.2708	1.7675	-2.71746	0.00657841	0.0103375
C10	200 μg/ml BFA	0.107017	0.0029691	-14.4241	2.37424	-2.71746	0.00657841	0.0103375
C11	200 μg/ml BFA	0.127122	0.00226072	1.65327	1.80778	1.01905	0.30818	0.338998
C12	200 μg/ml BFA	0.11726	0.00260029	-6.23326	2.07932	-2.71746	0.00657841	0.0103375
Scer-HSC82	200 μg/ml BFA	0.125055	0.000717319	0	0.573603	0	1	ND
C1	4% EtOH	0.127853	0.000826986	4.88525	0.678428	2.0381	0.0415401	0.0913882
C2	4% EtOH	0.134197	0.00105819	10.0904	0.868101	2.71746	0.00657841	0.0241208
C3	4% EtOH	0.127582	0.00122355	4.66375	1.00375	1.86826	0.0617262	0.113165
C4	4% EtOH	0.123237	0.00104749	1.0986	0.859324	0.612372	0.540291	0.742901
C5	4% EtOH	0.122967	0.000599032	0.877787	0.491423	0.339683	0.734095	0.807505
C7	4% EtOH	0.141778	0.00146005	16.3088	1.19777	2.71746	0.00657841	0.0241208
C8	4% EtOH	0.132775	0.00137209	8.92348	1.12561	2.54762	0.010846	0.0298264
C9	4% EtOH	0.122635	0.00110479	0.605017	0.906326	0.339683	0.734095	0.807505
C10	4% EtOH	0.125502	0.00158603	2.9574	1.30112	1.52857	0.12637	0.198582
C11	4% EtOH	0.134412	0.000971377	10.2668	0.79688	2.71746	0.00657841	0.0241208
C12	4% EtOH	0.121605	0.00192533	-0.239956	1.57947	0	1	1
Scer-HSC82	4% EtOH	0.121897	0.00161672	0	1.32629	0	1	ND
C1	0.1 μg/ml CYH	0.112715	0.000782331	0.183319	0.695351	0.339683	0.734095	0.734095
C2	0.1 μg/ml CYH	0.125997	0.000220014	11.9891	0.195553	2.71746	0.00657841	0.0144725
C3	0.1 μg/ml CYH	0.102267	0.00385033	-9.10307	3.42225	-2.71746	0.00657841	0.0144725
C4	0.1 μg/ml CYH	0.108604	0.00665318	-3.47062	5.91348	0.408248	0.683091	0.734095
C5	0.1 μg/ml CYH	0.114833	0.000534094	2.06539	0.474713	1.86826	0.0617262	0.0848736
C7	0.1 μg/ml CYH	0.121078	0.00150812	7.61607	1.34045	2.71746	0.00657841	0.0144725
C8	0.1 μg/ml CYH	0.116278	0.00285094	3.34974	2.53397	1.52857	0.12637	0.154452
C9	0.1 μg/ml CYH	0.10499	0.00368128	-6.68304	3.27199	-2.54762	0.010846	0.0198842
C10	0.1 μg/ml CYH	0.10562	0.00224121	-6.12286	1.99203	-2.44949	0.0143059	0.0224807
C11	0.1 μg/ml CYH	0.120605	0.000850181	7.19611	0.755658	2.71746	0.00657841	0.0144725
C12	0.1 μg/ml CYH	0.12804	0.00102303	13.8045	0.909286	2.71746	0.00657841	0.0144725
Scer-HSC82	0.1 μg/ml CYH	0.112509	0.000724666	0	0.644097	0	1	ND
C1	10 mM GuHCl	0.154645	0.000915	5.60057	0.624815	2	0.0455003	0.0500503
C2	10 mM GuHCl	0.167255	0.000825	14.2114	0.563358	2	0.0455003	0.0500503
C3	10 mM GuHCl	0.163495	0.002005	11.6439	1.36913	2	0.0455003	0.0500503
C4	10 mM GuHCl	0.15281	0.00165	4.34753	1.12672	2	0.0455003	0.0500503
C5	10 mM GuHCl	0.160035	0.001115	9.28118	0.761387	2	0.0455003	0.0500503
C7	10 mM GuHCl	0.18746	0.00094	28.0086	0.641887	2	0.0455003	0.0500503
C8	10 mM GuHCl	0.17094	0.00077	16.7277	0.525801	2	0.0455003	0.0500503
C9	10 mM GuHCl	0.148485	0.000145	1.39417	0.0990144	0.666667	0.504985	0.504985
C10	10 mM GuHCl	0.16115	0.00044	10.0426	0.300458	2	0.0455003	0.0500503
C11	10 mM GuHCl	0.18304	0.00053	24.9903	0.361915	2	0.0455003	0.0500503
C12	10 mM GuHCl	0.16529	0.00074	12.8696	0.505315	2	0.0455003	0.0500503
Scer-HSC82	10 mM GuHCl	0.146443	0.00116783	0	0.797463	0	1	ND
C1	5 mM AZC	0.0721975	0.0003435	-7.4655	0.440259	-1.85164	0.0640775	0.0881066
C2	5 mM AZC	0.0746645	0.0008395	-4.30358	1.07598	-1.38873	0.164915	0.201563
C3	5 mM AZC	0.078415	0.000668	0.503382	0.856166	0	1	1
C4	5 mM AZC	0.0943895	0.0008935	20.9777	1.14519	1.85164	0.0640775	0.0881066
C5	5 mM AZC	0.0567525	0.0001735	-27.2611	0.222372	-1.85164	0.0640775	0.0881066
C7	5 mM AZC	0.055658	0.00045	-28.6639	0.576759	-1.85164	0.0640775	0.0881066
C8	5 mM AZC	0.0569355	0.0016165	-27.0266	2.07184	-1.85164	0.0640775	0.0881066
C9	5 mM AZC	0.0770335	0.0022055	-1.26727	2.82676	-0.92582	0.354539	0.389993
C10	5 mM AZC	0.068771	0.00094	-11.8572	1.20478	-1.85164	0.0640775	0.0881066
C11	5 mM AZC	0.0634415	4.25e-05	-18.6879	0.0544716	-1.85164	0.0640775	0.0881066
C12	5 mM AZC	0.067799	0.002514	-13.103	3.22216	-1.85164	0.0640775	0.0881066
Scer-HSC82	5 mM AZC	0.0780222	0.00128586	0	1.64807	0	1	ND
C1	CSM 28°C	0.0790953	0.000876377	8.9353	1.207	2.44949	0.0143059	0.0157365
C2	CSM 28°C	0.074131	0.000448865	2.09809	0.618207	2.37778	0.0174171	0.0174171
C3	CSM 28°C	0.0797018	0.000787811	9.7705	1.08503	2.71746	0.00657841	0.0157365
C4	CSM 28°C	0.0823247	0.000874454	13.3829	1.20436	2.44949	0.0143059	0.0157365
C5	CSM 28°C	0.081561	0.000587001	12.3312	0.808457	2.44949	0.0143059	0.0157365
C7	CSM 28°C	0.0825067	0.000995702	13.6336	1.37135	2.44949	0.0143059	0.0157365
C8	CSM 28°C	0.083658	0.000683349	15.2193	0.941154	2.44949	0.0143059	0.0157365
C9	CSM 28°C	0.0757282	0.000961516	4.29793	1.32426	2.54762	0.010846	0.0157365
C10	CSM 28°C	0.0774128	0.000526353	6.61793	0.724928	2.71746	0.00657841	0.0157365
C11	CSM 28°C	0.0827605	0.000557317	13.9832	0.767574	2.71746	0.00657841	0.0157365
C12	CSM 28°C	0.0816473	0.000902807	12.45	1.24341	2.71746	0.00657841	0.0157365
Scer-HSC82	CSM 28°C	0.0726076	0.000309111	0	0.425727	0	1	ND
C1	75 μM MG132	0.075955	0.000325665	3.63147	0.444331	2.37778	0.0174171	0.0239485
C2	75 μM MG132	0.0748317	0.00105877	2.09881	1.44456	0.612372	0.540291	0.594321
C3	75 μM MG132	0.0797988	0.000295644	8.8758	0.403371	2.71746	0.00657841	0.0120604
C4	75 μM MG132	0.0796058	0.000584813	8.61248	0.797907	2.71746	0.00657841	0.0120604
C5	75 μM MG132	0.0781287	0.000365022	6.59729	0.498028	2.71746	0.00657841	0.0120604
C7	75 μM MG132	0.085355	0.000678392	16.4566	0.925585	2.71746	0.00657841	0.0120604
C8	75 μM MG132	0.0740927	0.000323849	1.09054	0.441853	-0.204124	0.838256	0.838256
C9	75 μM MG132	0.0758598	0.000142368	3.50151	0.194244	2.54762	0.010846	0.0170436
C10	75 μM MG132	0.075372	0.00108139	2.83603	1.47542	1.35873	0.174231	0.21295
C11	75 μM MG132	0.086419	0.000988868	17.9083	1.34919	2.71746	0.00657841	0.0120604
C12	75 μM MG132	0.0787178	0.0011055	7.40091	1.50833	2.71746	0.00657841	0.0120604
Scer-HSC82	75 μM MG132	0.0732934	0.000719578	0	0.981778	0	1	ND
