# Supplementary material for: Heterologous Hsp90 promotes phenotypic diversity through network evolution
Source: PLoS Biol. 2018 Nov 15;16(11):e2006450. doi: 10.1371/journal.pbio.2006450 (PMC6264905; doi:10.1371/journal.pbio.2006450)
Supplement: S3 Table — Ylip, Yarrowia lipolytica. (XLSX) [file pbio.2006450.s011.xlsx]

## Sheet: Sheet1
Correlation tests between the protein abundance of Ylip-Hsp90 and the fitness of evolved Ylip-HSP90 clones in tested conditions
	spearman_r	spearman_p-value		linear regression_R-squared	linear regression_Adjusted R-squared	linear regression_p-value
5 mM AZC	0.55	0.124977		0.1297	0.00533	0.3411
200 μg/ml BFA	0.0333333	0.932157		6.573e-06	-0.1428	0.9948
CSM 28°C	-0.366667	0.33174		0.06107	-0.07307	0.5215
0.1 μg/ml CYH	0.283333	0.46003		0.0006462	-0.1421	0.9482
10 μg/ml Dox	-0.216667	0.575515		0.1191	-0.006758	0.3631
4% EtOH	-0.516667	0.15439		0.06724	-0.06601	0.5005
10 mM GuHCl	-0.1	0.797972		0.1367	0.01342	0.3273
300 μM MacII	-0.05	0.898353		0.2629	0.1576	0.1581
75 μM MG132	-0.133333	0.732367		0.01313	-0.1278	0.7691
YPD 28°C	0.0166667	0.966055		0.2655	0.1606	0.1557
YPD 37°C	-0.416667	0.264586		0.3362	0.2414	0.1017
		*no significant pair				*no significant pair
