# Supplementary material for: Heterologous Hsp90 promotes phenotypic diversity through network evolution
Source: PLoS Biol. 2018 Nov 15;16(11):e2006450. doi: 10.1371/journal.pbio.2006450 (PMC6264905; doi:10.1371/journal.pbio.2006450)
Supplement: S4 Table — PCA, principal component analysis. (XLSX) [file pbio.2006450.s012.xlsx]

## Sheet: Sheet1
PCA results
	PC1	PC2	PC3	PC4
E3	-0.00346355	-0.0167666	0.00876407	0.0056907
E4	0.0210583	0.00943266	0.0098222	-0.0139073
E5	0.00435831	-0.00121818	0.000155007	0.00743322
E6	0.0229146	-0.000559411	-0.00866731	0.00751997
E7	-0.00397321	-0.00408768	0.0135646	0.0255091
E8	0.022212	-0.011025	-0.0286813	-0.00197712
E9	-0.000329095	0.0160186	0.0118161	-0.0111542
E11	-0.024289	-0.0395967	0.00341594	-0.0149756
Ylip-HSP90	-0.0447217	0.0248139	-0.0169322	0.0017365
Scer-HSC82	0.00623332	0.0229885	0.00674289	-0.00587534
Weight of features in each PC
	PC1	PC2	PC3	PC4	PC5	PC6	PC7	PC8	PC9	PC10
YPD 28°C	0.364673	-0.341005	-0.0698949	0.0285515	0.163619	0.103485	-0.358014	0.03803	0.552069	0.335443
YPD 37°C	0.514135	0.211466	0.23912	0.321767	-0.463281	0.0567039	-0.0607996	0.40489	-0.315497	0.195531
YPD + 300 µM MacII	0.322007	-0.170074	0.631826	-0.47552	-0.157792	-0.289754	-0.02057	-0.248596	0.10419	-0.219768
YPD + 10 µg/ml Dox	0.267427	-0.136555	0.0797701	-0.169077	0.567884	0.276643	0.15527	0.569436	-0.0717644	-0.252865
YPD + 200 µg/ml Brefeldin A	0.226529	0.645969	-0.0378673	-0.218047	0.463792	-0.156621	-0.300495	-0.211552	-0.242108	0.133523
YPD + 4% EtOH	0.284725	-0.0698181	-0.166699	-0.173029	-0.140486	0.733436	0.0196213	-0.480706	-0.191052	0.0363958
YPD + 0.1 µg/ml Cycloheximide	0.261451	0.451123	-0.156521	0.210357	-0.0879845	-0.0351457	0.095226	-0.0524269	0.623305	-0.186038
YPD + 10 mM GuHCl	0.407132	-0.383308	-0.296865	0.396846	0.200265	-0.430836	0.0524146	-0.291456	-0.291417	-0.126097
YPD + 5 mM AZC	0.196407	-0.0053605	-0.61072	-0.575123	-0.319537	-0.232783	0.160022	0.241079	-0.020009	-0.0418612
CSM 28°C	0.0502193	0.0818035	-0.0426085	0.162938	-0.0744586	0.147958	-0.124139	-0.0412331	0.0222427	-0.799
CSM + 75 µM MG132	0.140993	0.110077	0.125398	0.0663987	0.144476	0.0139521	0.836709	-0.158793	0.101148	0.164895
Importance of component
	PC1	PC2	PC3	PC4	PC5	PC6	PC7	PC8	PC9	PC10
Standard deviation	0.02144	0.01966	0.0139	0.01238	0.009515	0.007553	0.003988	0.002184	0.001072	6.627e-18
Proportion of Variance	0.33754	0.2838	0.1418	0.11245	0.06647	0.04189	0.01168	0.0035	0.00084	0
Cumulative Proportion	0.33754	0.62134	0.7632	0.87562	0.94209	0.98398	0.99565	0.99916	1	1
