# Supplementary material for: Heterologous Hsp90 promotes phenotypic diversity through network evolution
Source: PLoS Biol. 2018 Nov 15;16(11):e2006450. doi: 10.1371/journal.pbio.2006450 (PMC6264905; doi:10.1371/journal.pbio.2006450)
Supplement: S5 Table — (XLSX) [file pbio.2006450.s013.xlsx]

## Sheet: Sheet1
Evolved Scer-HSC82 clones' Pearson distance (1-r)
	YPD 28°C	YPD 37°C	YPD + 300 μM MacII	YPD + 10 μg/ml Dox	YPD + 200 μg/ml Brefeldin A	YPD + 4% EtOH	YPD + 0.1 μg/ml CYH	YPD + 10 mM GuHCl	YPD + 5 mM AZC	CSM 28°C
YPD 37°C	0.0845948
YPD + 300 μM MacII	0.135661	0.13973
YPD + 10 μg/ml Dox	0.0669411	0.153321	0.17042
YPD + 200 μg/ml Brefeldin A	0.375528	0.267795	0.510446	0.474378
YPD + 4% EtOH	0.241078	0.267649	0.474923	0.37396	0.190968
YPD + 0.1 μg/ml CYH	0.311457	0.223533	0.356372	0.354578	0.451465	0.593454
YPD + 10 mM GuHCl	0.177207	0.179536	0.327438	0.309894	0.41733	0.157643	0.428242
YPD + 5 mM AZC	1.25732	1.43929	1.10913	1.15068	1.42034	1.46346	1.44114	1.63781
CSM 28°C	0.825744	0.713237	0.811185	1.05541	0.949411	0.834982	0.815414	0.549601	1.35283
CSM + 75 μM MG132	0.331249	0.383596	0.367071	0.502969	0.777442	0.552525	0.772796	0.329198	1.18391	0.471265
Evolved Ylip-HSP90 clones' Pearson distance (1-r)
	YPD 28°C	YPD 37°C	YPD + 300 μM MacII	YPD + 10 μg/ml Dox	YPD + 200 μg/ml Brefeldin A	YPD + 4% EtOH	YPD + 0.1 μg/ml CYH	YPD + 10 mM GuHCl	YPD + 5 mM AZC	CSM 28°C
YPD 37°C	0.870238
YPD + 300 μM MacII	1.53265	1.1873
YPD + 10 μg/ml Dox	0.57251	1.09437	0.990123
YPD + 200 μg/ml Brefeldin A	1.08142	0.456307	0.807527	0.576887
YPD + 4% EtOH	0.266301	0.855599	1.3083	0.576114	0.876046
YPD + 0.1 μg/ml CYH	0.804421	0.0854262	1.18304	0.856573	0.213336	0.740486
YPD + 10 mM GuHCl	0.29938	0.684465	1.67793	0.979989	1.09506	0.77446	0.656131
YPD + 5 mM AZC	0.364597	1.04921	0.96484	0.817129	0.857524	0.454539	0.848702	0.586806
CSM 28°C	0.734903	0.170329	1.62025	1.10336	0.685005	0.655986	0.256063	0.633346	1.17287
CSM + 75 μM MG132	1.04715	0.495325	0.883194	0.542015	0.446133	0.981972	0.41581	0.861359	1.20228	0.743708
Sc pearson, p-value	YPD 28°C	YPD 37°C	YPD + 300 μM MacII	YPD + 10 μg/ml Dox	YPD + 200 μg/ml Brefeldin A	YPD + 4% EtOH	YPD + 0.1 μg/ml CYH	YPD + 10 mM GuHCl	YPD + 5 mM AZC	CSM 28°C
YPD 37°C	7.70921e-05
YPD + 300 μM MacII	0.000598266	0.000679185
YPD + 10 μg/ml Dox	2.75979e-05	0.0010103	0.00158409
YPD + 200 μg/ml Brefeldin A	0.0399899	0.0104027	0.12641	0.0967993
YPD + 4% EtOH	0.00676213	0.0103796	0.0972094	0.0393462	0.0025619
YPD + 0.1 μg/ml CYH	0.0191398	0.00494705	0.0326122	0.0319744	0.0805845	0.21468
YPD + 10 mM GuHCl	0.00186892	0.00197494	0.0233597	0.0187588	0.0599545	0.00113745	0.0661061
YPD + 5 mM AZC	0.444932	0.176425	0.749429	0.658321	0.198016	0.15108	0.174403	0.0347444
CSM 28°C	0.608345	0.392574	0.578201	0.871451	0.882568	0.627763	0.586897	0.164476	0.287193
CSM + 75 μM MG132	0.0244561	0.0434175	0.0366033	0.11985	0.510688	0.167572	0.501669	0.0238616	0.58829	0.0944804
Yl pearson, p-value (If the p-value is greater than the significance level, then the correlation is no difference from 0 -> no correlation )	YPD 28°C	YPD 37°C	YPD + 300 μM MacII	YPD + 10 μg/ml Dox	YPD + 200 μg/ml Brefeldin A	YPD + 4% EtOH	YPD + 0.1 μg/ml CYH	YPD + 10 mM GuHCl	YPD + 5 mM AZC	CSM 28°C
YPD 37°C	0.759414
YPD + 300 μM MacII	0.174104	0.656933
YPD + 10 μg/ml Dox	0.290756	0.82411	0.981482
YPD + 200 μg/ml Brefeldin A	0.848009	0.163656	0.647927	0.296262
YPD + 4% EtOH	0.0382854	0.732988	0.457518	0.295286	0.769956
YPD + 0.1 μg/ml CYH	0.642534	0.00146038	0.664391	0.734739	0.0205555	0.534816
YPD + 10 mM GuHCl	0.0529217	0.446469	0.0646472	0.96249	0.822828	0.591235	0.404269
YPD + 5 mM AZC	0.0904494	0.90788	0.93413	0.664685	0.736451	0.162016	0.720615	0.308925
CSM 28°C	0.52574	0.0108295	0.100879	0.807581	0.44729	0.404057	0.0343257	0.371652	0.682262
CSM + 75 μM MG132	0.911724	0.202132	0.782973	0.2538	0.15434	0.966205	0.128343	0.743359	0.630938	0.540081

## Sheet: Sheet3
Pearson correlation distances of evolved Scer-HSC82 clones
	YPD 28°C	YPD 37°C	YPD + 300 μM MacII	YPD + 10 μg/ml Dox	YPD + 200 μg/ml Brefeldin A	YPD + 4% EtOH	YPD + 0.1 μg/ml CYH	YPD + 10 mM GuHCl	YPD + 5 mM AZC	CSM 28°C
YPD 37°C	0.0845948
YPD + 300 μM MacII	0.135661	0.13973
YPD + 10 μg/ml Dox	0.0669411	0.153321	0.17042
YPD + 200 μg/ml Brefeldin A	0.375528	0.267795	0.510446	0.474378
YPD + 4% EtOH	0.241078	0.267649	0.474923	0.37396	0.190968
YPD + 0.1 μg/ml CYH	0.311457	0.223533	0.356372	0.354578	0.451465	0.593454
YPD + 10 mM GuHCl	0.177207	0.179536	0.327438	0.309894	0.41733	0.157643	0.428242
YPD + 5 mM AZC	1.25732	1.43929	1.10913	1.15068	1.42034	1.46346	1.44114	1.63781
CSM 28°C	0.825744	0.713237	0.811185	1.05541	0.949411	0.834982	0.815414	0.549601	1.35283
CSM + 75 μM MG132	0.331249	0.383596	0.367071	0.502969	0.777442	0.552525	0.772796	0.329198	1.18391	0.471265
Pearson correlation distances of evolved Ylip-HSP90 clones
	YPD 28°C	YPD 37°C	YPD + 300 μM MacII	YPD + 10 μg/ml Dox	YPD + 200 μg/ml Brefeldin A	YPD + 4% EtOH	YPD + 0.1 μg/ml CYH	YPD + 10 mM GuHCl	YPD + 5 mM AZC	CSM 28°C
YPD 37°C	0.870238
YPD + 300 μM MacII	1.53265	1.1873
YPD + 10 μg/ml Dox	0.57251	1.09437	0.990123
YPD + 200 μg/ml Brefeldin A	1.08142	0.456307	0.807527	0.576887
YPD + 4% EtOH	0.266301	0.855599	1.3083	0.576114	0.876046
YPD + 0.1 μg/ml CYH	0.804421	0.0854262	1.18304	0.856573	0.213336	0.740486
YPD + 10 mM GuHCl	0.29938	0.684465	1.67793	0.979989	1.09506	0.77446	0.656131
YPD + 5 mM AZC	0.364597	1.04921	0.96484	0.817129	0.857524	0.454539	0.848702	0.586806
CSM 28°C	0.734903	0.170329	1.62025	1.10336	0.685005	0.655986	0.256063	0.633346	1.17287
CSM + 75 μM MG132	1.04715	0.495325	0.883194	0.542015	0.446133	0.981972	0.41581	0.861359	1.20228	0.743708
p-value for evolved Scer-HSC82 clones (Pearson correlation distances)
	YPD 28°C	YPD 37°C	YPD + 300 μM MacII	YPD + 10 μg/ml Dox	YPD + 200 μg/ml Brefeldin A	YPD + 4% EtOH	YPD + 0.1 μg/ml CYH	YPD + 10 mM GuHCl	YPD + 5 mM AZC	CSM 28°C
YPD 37°C	7.70921e-05
YPD + 300 μM MacII	0.000598266	0.000679185
YPD + 10 μg/ml Dox	2.75979e-05	0.0010103	0.00158409
YPD + 200 μg/ml Brefeldin A	0.0399899	0.0104027	0.12641	0.0967993
YPD + 4% EtOH	0.00676213	0.0103796	0.0972094	0.0393462	0.0025619
YPD + 0.1 μg/ml CYH	0.0191398	0.00494705	0.0326122	0.0319744	0.0805845	0.21468
YPD + 10 mM GuHCl	0.00186892	0.00197494	0.0233597	0.0187588	0.0599545	0.00113745	0.0661061
YPD + 5 mM AZC	0.444932	0.176425	0.749429	0.658321	0.198016	0.15108	0.174403	0.0347444
CSM 28°C	0.608345	0.392574	0.578201	0.871451	0.882568	0.627763	0.586897	0.164476	0.287193
CSM + 75 μM MG132	0.0244561	0.0434175	0.0366033	0.11985	0.510688	0.167572	0.501669	0.0238616	0.58829	0.0944804
p-value for evolved Ylip-HSP90 clones (Pearson correlation distances)
	YPD 28°C	YPD 37°C	YPD + 300 μM MacII	YPD + 10 μg/ml Dox	YPD + 200 μg/ml Brefeldin A	YPD + 4% EtOH	YPD + 0.1 μg/ml CYH	YPD + 10 mM GuHCl	YPD + 5 mM AZC	CSM 28°C
YPD 37°C	0.759414
YPD + 300 μM MacII	0.174104	0.656933
YPD + 10 μg/ml Dox	0.290756	0.82411	0.981482
YPD + 200 μg/ml Brefeldin A	0.848009	0.163656	0.647927	0.296262
YPD + 4% EtOH	0.0382854	0.732988	0.457518	0.295286	0.769956
YPD + 0.1 μg/ml CYH	0.642534	0.00146038	0.664391	0.734739	0.0205555	0.534816
YPD + 10 mM GuHCl	0.0529217	0.446469	0.0646472	0.96249	0.822828	0.591235	0.404269
YPD + 5 mM AZC	0.0904494	0.90788	0.93413	0.664685	0.736451	0.162016	0.720615	0.308925
CSM 28°C	0.52574	0.0108295	0.100879	0.807581	0.44729	0.404057	0.0343257	0.371652	0.682262
CSM + 75 μM MG132	0.911724	0.202132	0.782973	0.2538	0.15434	0.966205	0.128343	0.743359	0.630938	0.540081
