# Supplementary material for: Heterologous Hsp90 promotes phenotypic diversity through network evolution
Source: PLoS Biol. 2018 Nov 15;16(11):e2006450. doi: 10.1371/journal.pbio.2006450 (PMC6264905; doi:10.1371/journal.pbio.2006450)
Supplement: S6 Table — Ylip, Yarrowia lipolytica. (XLSX) [file pbio.2006450.s014.xlsx]

## Sheet: Mutations in CDS
Mutations in CDS
Strains	Systematic Name	Standard Name	Chromosome	Position	Mutation type	Allele change	Amino acid change	Note
E3 (M430)	YBL084C	CDC27	II	68283..68297	Deletion	1149_1163delTAATAATAATAATAA	Asn384_Asn388del
E3 (M430)	YCR089W	FIG2	III	271474^271475	Insertion	4041_4042insTCA	Ser1356_Leu1357insSer
E3 (M430)	YDR266C	HEL2	IV	1001665	SNV	359T to G	Ile120Ser
E3 (M430)	YGL253W	HXK2	VII	24973	SNV	1039C to T	Pro347Ser
E3 (M430)	YKL092C	BUD2	XI	268304	SNV	1156T to C	Trp386Arg
E3 (M430)	YLR345W	YLR345W	XII	821709	SNV	1199C to T	Ala400Val
E3 (M430)	YNR051C	BRE5	XIV	717004	SNV	1324G to A	Gly442Ser
E3 (M430)	YPL103C	FMP30	XVI	358777	SNV	630G to A	Trp210*
E4 (M431)	YCL014W	BUD3	III	97514	SNV	1234A to T	Arg412*
E4 (M431)	YDR011W	SNQ2	IV	467505	SNV	1587A to T	-
E4 (M431)	YDR011W	SNQ2	IV	467511	SNV	1593T to C	-
E4 (M431)	YEL041W	YEF1	V	76861	SNV	918T to G	-
E4 (M431)	YEL034C-A	Unknown	V	85667..85668	Deletion	548_549delAT	Tyr183fs
E4 (M431)	YGR009C	SEC9	VII	510075	SNV	928G to A	Glu310Lys
E4 (M431)	YGR279C	SCW4	VII	1048940	SNV	1019A to T	Lys340Met
E4 (M431)	YLR249W	YEF3	XII	637261	SNV	482A to T	Lys161Met
E4 (M431)	YMR028W	TAP42	XIII	327696	SNV	215T to C	Phe72Ser
E4 (M431)	YNL242W	ATG2	XIV	191392	SNV	69G to T	-
E4 (M431)	YNL161W	CBK1	XIV	333979	SNV	1383G to T	Leu461Phe
E4 (M431)	YOR096W	RPS7a	XV	506514	SNV	320G to C	Arg107Thr
E5 (M432)	YJL212C	OPT1	X	34364	SNV	1886G to A	Gly629Asp
E5 (M432)	YJR092W	BUD4	X	601673	Deletion	2939delC	Pro981fs
E5 (M432)	YLR023C	IZH3	XII	186786	SNV	344C to G	Ser115*
E5 (M432)	YMR102C	YMR102C	XIII	470474	SNV	1879A to C	Asn627His
E5 (M432)	YNR051C	BRE5	XIV	717029	SNV	1299G to T	Leu433Phe
E5 (M432)	YOL009C	MDM12	XV	309697	SNV	443T to C	Phe148Ser
E5 (M432)	YPL050C	MNN9	XVI	461833	SNV	134A to G	Gln45Arg
E6 (M433)	YDR103W	STE5	IV	659304^659305	Insertion	955_956insA	Ser322fs
E6 (M433)	YGL253W	HXK2	VII	24649	SNV	715G to A	Ala239Thr
E6 (M433)	YIL131C	FKH1	IX	101107	SNV	1129T to G	Trp377Gly
E6 (M433)	YJL207C	LAA1	X	43769	SNV	3665T to C	Met1222Thr
E7 (M434)	YDR409W	SIZ1	IV	1290607	SNV	1202C to T	Pro401Leu
E7 (M434)	YGL252C	RTG2	VII	25827	SNV	1658C to A	Thr553Lys
E7 (M434)	YGR178C	PBP1	VII	852265	Deletion	951delG	Asn318fs
E7 (M434)	YJL026W	RNR2	X	393478	SNV	1075A to C	Asn359His
E7 (M434)	YPL146C	NOP53	XVI	276662^276663	Insertion	867_868insGAA	Glu289_Asn290insGlu
E7 (M434)	Q0085	ATP6	Mito	28717	SNV	231T to A	Asp77Glu
E8 (M435)	YDL159W	STE7	IV	173367	SNV	887C to T	Ser296Leu
E8 (M435)	YDR104C	SPO71	IV	663965	SNV	946A to G	Ile316Val
E8 (M435)	YJL111W	CCT7	X	208488	SNV	612T to G	Ile204Met
E8 (M435)	YLR019W	PSR2	XII	180714	SNV	427G to T	Val143Phe
E8 (M435)	YLR419W	YLR419W	XII	959695	SNV	1268A to G	Glu423Gly
E8 (M435)	YLR442C	SIR3	XII	1020830	Deletion	1422delA	Lys474fs
E8 (M435)	YNL021W	HDA1	XIV	594212	SNV	986A to G	Asp329Gly
E8 (M435)	YOR080W	DIA2	XV	475690	SNV	1097T to G	Leu366Arg
E8 (M435)	Q0182	Q0182	Mito	65918..65919	Deletion	149_150delGG	Ala53fs
E9 (M436)	YDL033C	SLM3	IV	393899	SNV	14A to C	Tyr5Ser
E9 (M436)	YKL092C	BUD2	XI	269435	SNV	25C to T	Gln9*
E9 (M436)	YKR092C	SRP40	XI	613692..613697	Deletion	189_194delCAGCAG	Ser64_Ser65del
E9 (M436)	YLR384C	IKI3	XII	889334	SNV	3567G to C	Gln1189His
E9 (M436)	YNL007C	SIS1	XIV	619177	SNV	389A to C	Asp130Ala
E9 (M436)	YOR137C	SIA1	XV	583290	SNV	392C to T	Thr131Ile
E9 (M436)	YPL103C	FMP30	XVI	358413	SNV	994C to A	His332Asn
E11 (M438)	YBR155W	CNS1	II	550766	SNV	996A to T	Lys332Asn
E11 (M438)	YCR084C	TUP1	III	261566	SNV	887A to T	Lys296Ile
E11 (M438)	YDL138W	RGT2	IV	214276	SNV	926T to A	Leu309*
E11 (M438)	YGL018C	JAC1	VII	459229	SNV	436T to G	Tyr146Asp
E11 (M438)	YKL048C	ELM1	XI	347355	SNV	1782C to T	-
E11 (M438)	YLL055W	YCT1	XII	31137	SNV	1029G to T	Leu343Phe
E11 (M438)	YLR442C	SIR3	XII	1021527	SNV	725C to G	Ser242*
E11 (M438)	YMR077C	VPS20	XIII	421732	SNV	418A to T	Ile140Phe
E11 (M438)	YMR211W	DML1	XIII	689686	SNV	604C to A	Gln202Lys
E11 (M438)	YMR232W	FUS2	XIII	737124	SNV	199A to C	Ser67Arg
E11 (M438)	YNR016C	ACC1	XIV	658626	SNV	2749G to A	cys85fs
E11 (M438)	YNR051C	BRE5	XIV	717447	SNV	881T to A	Leu294*
E11 (M438)	YOR018W	ROD1	XV	366677	SNV	2309C to T	Ser770Phe
E11 (M438)	YOR227W	HER1	XV	763527	SNV	703C to T	His235Tyr
E11 (M438)	YOL166C	YOL166C	XV	1085^1086	Insertion	253_254insAT	Cys85fs
E11 (M438)	YPL017C	IRC15	XVI	518955	SNV	1279C to T	-
Mutations in intergenic region
Strains	Chromosome	Position	Mutation type	Allele change	Distance (bp) to Gene 1	Gene 1 Standard name	Gene 1 System name	Distance (bp) to Gene 2	Gene 2 Standard name	Gene 2 System name	Note
E3 (M430)	IV	645239	SNV	T to A	309	GRX3	YDR098C	15	-	tQ(UUG)D2
E3 (M430)	XV	410056	SNV	A to C	192	-	snR62	814	WHI2	YOR043W
E3 (M430)	XVI	156322	SNV	A to C	110	SRP72	YPL210C
E3 (M430)	XVI	156324..156326	MNV	AAA to TTT	112	SRP72	YPL210C
E3 (M430)	XVI	156328	SNV	G to T	116	SRP72	YPL210C
E3 (M430)	XVI	888042	SNV	T to C	205	VPS4	YPR173C
E3 (M430)	XI	280228	SNV	T to A	281	HOT13	YKL084W
E3 (M430)	IV	778757^778758	Insertion	- to TAT	285	ACL4	YDR161W
E3 (M430)	I	6736^6737	Insertion	- to AA	-	-	-
E4 (M431)	I	176274	SNV	A to T	within	-	ARS110
E4 (M431)	VII	541740	SNV	A to G	110	-	tE(UUC)G3
E4 (M431)	XI	191542	SNV	C to T	100	OCT1	YKL134C
E4 (M431)	XIII	901495	SNV	C to T	214	PRE5	YMR314W
E4 (M431)	III	308229	Deletion	A to -	841	ADH7	YCR105W
E4 (M431)	VI	53037..53038	Deletion	TA to -	-	-	-
E4 (M431)	XII	688887..688912	Deletion	AACTAAAGTCATTTCGACTAATGAGA to -	519	-	YLRCdelta16
E5 (M432)	II	161343	SNV	G to C	356	SHE1	YBL031W
E5 (M432)	IV	312739	SNV	A to G	268	THI3	YDL080C
E5 (M432)	IV	778757^778758	Insertion	- to TAT	285	ACL4	YDR161W
E5 (M432)	V	132565^132566	Insertion	- to AT	554	GLC3	YEL011W
E5 (M432)	VII	156115^156116	Insertion	- to TA	103	STR3	YGL184C
E6 (M433)	VI	74757	SNV	C to G	330	RIM15	YFL033C	422	HAC1	YFL031W
E6 (M433)	IV	226816^226817	Insertion	- to AT	576	LYS21	YDL131W
E6 (M433)	VI	53037..53038	Deletion	TA to -	-	-	-
E6 (M433)	XII	28^29	Insertion	- to C	within	-	TEL12L
E6 (M433)	Mito	31530..31535	Deletion	TAAAAA to -	656	-	Q0092
E7 (M434)	XVI	856946	SNV	G to A	within	-	tA(AGC)P
E7 (M434)	XII	28^29	Insertion	- to C	within	-	TEL12L
E8 (M435)	II	332604	SNV	G to T	227	RPS11B	YBR048W
E8 (M435)	XII	823621	SNV	G to C	-	-	-
E8 (M435)	XIV	718590	SNV	A to C	263	BRE5	YNR051C
E8 (M435)	XV	701206	SNV	T to C	639	THI72	YOR192C
E8 (M435)	IV	548546^548547	Insertion	- to TT	236	RPC11	YDR045C
E8 (M435)	V	284384^284385	Insertion	- to AT	162	VHR2	YER064C
E9 (M436)	VI	194745	SNV	T to A	67	ATG18	YFR021W
E9 (M436)	Mito	84935	Deletion	T to -	100	-	tM(CAU)Q2
E9 (M436)	XIV	605720^605721	Insertion	- to TA	598	HEF3	YNL014W
E9 (M436)	IV	630673..630674	Replacement	AA to TGC	609	DNF2	YDR093W
E11 (M438)	I	169371	SNV	G to A	4	ADE1	YAR015W	500	BUD14	YAR014C
E11 (M438)	IV	267379	SNV	G to A	178	-	YDL109C	319	KIN28	YDL108W
E11 (M438)	V	225484	SNV	T to G	285	ARB1	YER036C	405	PHM8	YER037W
E11 (M438)	XII	91640	SNV	T to G	within	-	ARS1206
E11 (M438)	II	681870^681871	Insertion	- to A	8	-	LSR1
E11 (M438)	VI	53037..53038	Deletion	TA to -	-	-	-
E11 (M438)	Mito	50785	Deletion	C to -	267	-	Q0142
E11 (M438)	Mito	53279..53285	Deletion	TATTTAA to -	830	-	Q0144
