# Supplementary material for: Heterologous Hsp90 promotes phenotypic diversity through network evolution
Source: PLoS Biol. 2018 Nov 15;16(11):e2006450. doi: 10.1371/journal.pbio.2006450 (PMC6264905; doi:10.1371/journal.pbio.2006450)
Supplement: S8 Table — GO, gene ontology. (XLSX) [file pbio.2006450.s016.xlsx]

## Sheet: sort by p-adjust
Results for the mapping of 51 genes to the Yeast GO-Slim Process
GOID	GO term	Frequency	Genome Frequency	Gene(s)	Enrichment score	p_phyper	p_adjust (BH method, threshold < 0.05)
746	conjugation	7 out of 51 genes, 13.7%	124 of 6433 genes, 1.9%	BUD3,FIG2,STE7,STE5,SCW4,FUS2,ROD1	7.21053	4.83245e-06	0.000129119
1403	invasive growth in response to glucose limitation	5 out of 51 genes, 9.8%	59 of 6433 genes, 0.9%	TUP1,FIG2,STE7,STE5,DIA2	10.8889	6.00553e-06	0.000129119
7114	cell budding	4 out of 51 genes, 7.8%	58 of 6433 genes, 0.9%	BUD3,BUD4,BUD2,CBK1	8.66667	8.55516e-05	0.00122624
42221	response to chemical	10 out of 51 genes, 19.6%	446 of 6433 genes, 6.9%	TUP1,FIG2,RGT2,STE7,STE5,RTG2,FKH1,FUS2,SIS1,ROD1	2.84058	0.000592469	0.00636904
902	cell morphogenesis	2 out of 51 genes, 3.9%	29 of 6433 genes, 0.5%	FIG2,FUS2	7.8	0.00148345	0.0127577
70647	protein modification by small protein conjugation or removal	5 out of 51 genes, 9.8%	170 of 6433 genes, 2.6%	CDC27,HEL2,SIZ1,BRE5,DIA2	3.76923	0.0020955	0.0150177
6325	chromatin organization	7 out of 51 genes, 13.7%	318 of 6433 genes, 4.9%	TUP1,HEL2,RTG2,FKH1,SIR3,HDA1,DIA2	2.79592	0.00323122	0.015438
23052	signaling	6 out of 51 genes, 11.8%	245 of 6433 genes, 3.8%	RGT2,STE7,STE5,RTG2,TAP42,ROD1	3.10526	0.00294669	0.015438
51169	nuclear transport	5 out of 51 genes, 9.8%	181 of 6433 genes, 2.8%	RTG2,SRP40,SIS1,ACC1,NOP53	3.5	0.00287294	0.015438
910	cytokinesis	3 out of 51 genes, 5.9%	84 of 6433 genes, 1.3%	BUD3,BUD4,BUD2	4.53846	0.00424041	0.0172941
51049	regulation of transport	3 out of 51 genes, 5.9%	85 of 6433 genes, 1.3%	TUP1,BRE5,ROD1	4.53846	0.00442406	0.0172941
6457	protein folding	3 out of 51 genes, 5.9%	95 of 6433 genes, 1.5%	CNS1,CCT7,SIS1	3.93333	0.00656408	0.0235213
31399	regulation of protein modification process	3 out of 51 genes, 5.9%	111 of 6433 genes, 1.7%	STE7,STE5,SIZ1	3.47059	0.0112568	0.0372341
6997	nucleus organization	2 out of 51 genes, 3.9%	66 of 6433 genes, 1.0%	FUS2,ACC1	3.9	0.0151298	0.0464702
6811	ion transport	5 out of 51 genes, 9.8%	263 of 6433 genes, 4.1%	ATP6,YCT1,VPS20,MDM12,SIA1	2.39024	0.0169705	0.0486487
7124	pseudohyphal growth	2 out of 51 genes, 3.9%	74 of 6433 genes, 1.2%	STE7,FKH1	3.25	0.0205085	0.0551165
33043	regulation of organelle organization	5 out of 51 genes, 9.8%	283 of 6433 genes, 4.4%	RTG2,FKH1,BUD2,SIR3,HDA1	2.22727	0.0234668	0.0582372
32787	monocarboxylic acid metabolic process	3 out of 51 genes, 5.9%	140 of 6433 genes, 2.2%	TUP1,HXK2,ACC1	2.68182	0.0243784	0.0582372
16050	vesicle organization	2 out of 51 genes, 3.9%	81 of 6433 genes, 1.3%	SEC9,VPS20	3	0.0259734	0.058782
51603	proteolysis involved in cellular protein catabolic process	4 out of 51 genes, 7.8%	216 of 6433 genes, 3.4%	CDC27,VPS20,SIS1,DIA2	2.29412	0.0273463	0.0587946
48284	organelle fusion	2 out of 51 genes, 3.9%	89 of 6433 genes, 1.4%	SEC9,FUS2	2.78571	0.033087	0.0677495
16197	endosomal transport	2 out of 51 genes, 3.9%	102 of 6433 genes, 1.6%	LAA1,VPS20	2.4375	0.0465923	0.0910668
32196	transposition	2 out of 51 genes, 3.9%	110 of 6433 genes, 1.7%	STE7,STE5	2.29412	0.0560664	0.0964342
51052	regulation of DNA metabolic process	2 out of 51 genes, 3.9%	107 of 6433 genes, 1.7%	FKH1,DIA2	2.29412	0.0524122	0.0964342
8033	tRNA processing	2 out of 51 genes, 3.9%	109 of 6433 genes, 1.7%	SLM3,IKI3	2.29412	0.0548349	0.0964342
16570	histone modification	2 out of 51 genes, 3.9%	114 of 6433 genes, 1.8%	HEL2,HDA1	2.16667	0.0611242	0.10109
6468	protein phosphorylation	3 out of 51 genes, 5.9%	197 of 6433 genes, 3.1%	STE7,STE5,CBK1	1.90323	0.0698735	0.105143
71554	cell wall organization or biogenesis	3 out of 51 genes, 5.9%	198 of 6433 genes, 3.1%	STE7,SPO71,CBK1	1.90323	0.0709101	0.105143
55086	nucleobase-containing small molecule metabolic process	3 out of 51 genes, 5.9%	198 of 6433 genes, 3.1%	ATP6,HXK2,RNR2	1.90323	0.0709101	0.105143
6260	DNA replication	2 out of 51 genes, 3.9%	139 of 6433 genes, 2.2%	FKH1,DIA2	1.77273	0.0972467	0.139387
278	mitotic cell cycle	4 out of 51 genes, 7.8%	319 of 6433 genes, 5%	BUD3,FKH1,BUD4,BUD2	1.56	0.106764	0.143464
15931	nucleobase-containing compound transport	2 out of 51 genes, 3.9%	143 of 6433 genes, 2.2%	VPS20,SIS1	1.77273	0.103694	0.143464
6091	generation of precursor metabolites and energy	2 out of 51 genes, 3.9%	154 of 6433 genes, 2.4%	JAC1,HXK2	1.625	0.122269	0.159321
7005	mitochondrion organization	3 out of 51 genes, 5.9%	265 of 6433 genes, 4.1%	SLM3,DML1,MDM12	1.43902	0.157168	0.187729
6397	mRNA processing	2 out of 51 genes, 3.9%	170 of 6433 genes, 2.6%	PBP1,FKH1	1.5	0.151283	0.187729
9451	RNA modification	2 out of 51 genes, 3.9%	172 of 6433 genes, 2.7%	SLM3,IKI3	1.44444	0.155059	0.187729
6366	transcription from RNA polymerase II promoter	5 out of 51 genes, 9.8%	476 of 6433 genes, 7.4%	TUP1,RTG2,FKH1,IKI3,HDA1	1.32432	0.17271	0.195435
51186	cofactor metabolic process	2 out of 51 genes, 3.9%	179 of 6433 genes, 2.8%	JAC1,HXK2	1.39286	0.168506	0.195435
6629	lipid metabolic process	3 out of 51 genes, 5.9%	296 of 6433 genes, 4.6%	TUP1,ACC1,FMP30	1.28261	0.206366	0.227531
7059	chromosome segregation	2 out of 51 genes, 3.9%	203 of 6433 genes, 3.2%	SIZ1,BUD2	1.21875	0.216958	0.233229
51726	regulation of cell cycle	2 out of 51 genes, 3.9%	233 of 6433 genes, 3.6%	FKH1,BUD2	1.08333	0.281041	0.29475
7010	cytoskeleton organization	2 out of 51 genes, 3.9%	238 of 6433 genes, 3.7%	BUD4,CBK1	1.05405	0.291946	0.298897
6605	protein targeting	2 out of 51 genes, 3.9%	307 of 6433 genes, 4.8%	RTG2,ACC1	0.8125	0.442263	0.442263
