# Supplementary material for: Heterologous Hsp90 promotes phenotypic diversity through network evolution
Source: PLoS Biol. 2018 Nov 15;16(11):e2006450. doi: 10.1371/journal.pbio.2006450 (PMC6264905; doi:10.1371/journal.pbio.2006450)
Supplement: S9 Table — (XLSX) [file pbio.2006450.s017.xlsx]

## Sheet: segregant fitness
E4 segregant analysis	good spores; bad spores	Fitness Normalized to E4		Pearson correlation between YPD37°C and YPD + GuHCl =		0.575975					E5 segregant analysis	Fitness Normalized to E5		Pearson correlation between YPD37°C and YPD + GuHCl =				0.589518						E7 segregant analysis		Fitness Normalized to E7		Pearson correlation between YPD37°C and YPD + GuHCl =				0.852414
1st batch	YPD37°C repeat 1	YPD37°C repeat 2	average of YPD37°C	STDEV	YPD + 10mMGuHCl repeat 1	YPD + 20mM GuHCl repeat 1	average of YPD + GuHCl	STDEV	YPD28°C		1st batch	YPD + 10mMGuHCl repeat 1	YPD + 20mM GuHCl repeat 1	YPD + 20mMGuHCl repeat 2	average of YPD + GuHCl	STDEV	YPD37°C repeat 1	YPD37°C repeat 2	average of YPD37°C	STDEV	YPD28°C repeat1			1st batch	YPD + 10mM GuHCl repeat 1	YPD + 10mMGuHCl repeat 2	YPD + 20mM GuHCl repeat 1	YPD + 20mMGuHCl repeat 2	average of YPD + GuHCl	STDEV	YPD37°C repeat 1	YPD37°C repeat 2	average of YPD37°C	STDEV	YPD28°C
1-1	0.989722	1.10696	1.04834	0.0828989	1.05508	0.966406	1.01074	0.0626986	0.964332		1-1	0.844899	0.895167	0.822896	0.854321	0.0370454	0.615974	0.677608	0.646791	0.0435821	0.890307			2-1	0.779839	0.85797	0.835426	0.690774	0.791002	0.0744503	0.541943	0.438093	0.490018	0.0734326	0.842062
1-2	0.992989	1.10686	1.04992	0.0805202	0.978316	1.00059	0.989453	0.0157512	0.910917		1-2	0.899575	0.893104	0.868992	0.887224	0.0161174	0.91058	0.943857	0.927219	0.0235305	0.94932			2-2	0.958958	1.05362	0.812927	0.976481	0.950495	0.100508	0.909662	0.830879	0.87027	0.055708	0.974958
1-3	1.03649	1.22063	1.12856	0.130208	0.942882	0.866323	0.904603	0.0541351	0.952911		1-3	0.786897	0.814707	0.717482	0.773029	0.050074	0.41425	0.492644	0.453447	0.0554329	0.773305			2-3	0.771354	0.789736	0.782242	0.644756	0.747022	0.0685938	0.511245	0.409094	0.46017	0.0722313	0.820408
1-4	1.11186	1.34667	1.22927	0.166031	0.990022	0.965833	0.977928	0.0171042	0.942427		1-4	0.918601	0.751264	0.827989	0.832618	0.0837645	0.911081	0.98007	0.945575	0.0487823	0.970664			2-4	0.986701	1.07107	0.840685	0.98205	0.970126	0.095501	1.04792	0.970077	1.009	0.0550451	0.932753
2-1	1.07163	1.2837	1.17766	0.149957	0.970223	0.973785	0.972004	0.00251879	0.947288		2-1	1.00332	0.986424	0.994968	0.994906	0.00845052	1.00672	0.995628	1.00118	0.00784605	0.976902			3-1	1.03013	1.09158	0.988608	0.98783	1.02454	0.0488683	1.03011	0.970233	1.00017	0.042341	0.943497
2-2	1.08238	1.39737	1.23988	0.22273	1.00424	0.992054	0.998148	0.00861881	0.967553		2-2	1.00012	1.04603	1.05223	1.03279	0.0284632	1.07404	1.09194	1.08299	0.0126587	0.957897			3-2	0.981179	1.04615	1.10696	0.9351	1.01735	0.0751275	1.05231	0.984882	1.0186	0.047679	1.00008
2-3	0.979364	1.05917	1.01927	0.0564332	0.905013	0.940759	0.922886	0.0252762	0.981668		2-3	0.957453	0.916578	0.885476	0.919836	0.0360989	0.865369	0.910605	0.887987	0.0319867	0.937527			3-3	0.993367	1.06981	0.757805	0.961204	0.945546	0.133192	0.967048	0.86464	0.915844	0.0724131	0.928235
2-4	0.864393	1.00496	0.934678	0.0993982	0.907055	0.731876	0.819466	0.12387	0.955605		2-4	0.905609	0.855071	0.846243	0.868974	0.0320323	0.982831	0.973874	0.978352	0.00633416	1.00453			3-4	0.956062	1.03877	0.789927	0.957221	0.935496	0.104485	0.919728	0.841924	0.880826	0.0550159	1.00163
4-1	0.836985	1.05226	0.944624	0.152224	0.886314	0.871111	0.878712	0.0107497	0.898911		4-1	1.01896	1.03715	1.0393	1.0318	0.0111719	0.955075	0.989983	0.972529	0.0246834	0.989084			7-1	1.01707	1.12217	0.88697	1.00676	1.00824	0.0962041	1.01067	0.916732	0.9637	0.0664232	1.00284
4-2	1.02621	1.21041	1.11831	0.130249	0.971637	0.909117	0.940377	0.0442086	1.00463		4-2	0.905363	0.821687	0.839875	0.855642	0.0440097	0.897489	0.959692	0.92859	0.0439838	0.93665			7-2	0.914043	0.93199	0.7468	0.91908	0.877978	0.0877783	0.948636	0.831897	0.890267	0.082547	0.967795
4-3	1.03609	1.25401	1.14505	0.154094	0.927483	0.924448	0.925965	0.00214572	0.968197		4-3	0.902715	0.851019	0.825985	0.859906	0.0391297	0.948923	0.949985	0.949454	0.000750329	0.931875			7-3	1.03828	1.12981	1.02345	1.00346	1.04875	0.0558919	1.11649	0.983158	1.04983	0.0942819	0.976776
4-4	1.01195	1.24039	1.12617	0.16153	0.934711	0.917654	0.926183	0.0120609	0.988521		4-4	1.02389	1.11931	1.03575	1.05965	0.0520053	1.09064	1.10619	1.09841	0.0110002	1.00819			7-4	0.975455	0.955919	0.872278	0.921898	0.931388	0.0451949	0.902521	0.947595	0.925058	0.0318724	0.993912
5-1	1.02127	1.07669	1.04898	0.0391863	0.982401	0.986669	0.984535	0.00301774	0.97874		7-1	0.911151	0.830217	0.864914	0.868761	0.0406036	0.840117	0.899315	0.869716	0.0418591	0.939379			9-1	0.997205	1.112	0.759852	0.984535	0.963398	0.147313	0.936419	0.811531	0.873975	0.0883095	0.943552
5-2	1.03036	1.25732	1.14384	0.16049	0.970066	1.01875	0.994409	0.0344263	0.947581		7-2	0.924266	0.819774	0.849514	0.864518	0.0538376	0.870377	0.932705	0.901541	0.0440722	0.938063			9-2	0.987105	1.11317	0.98438	1.03349	1.02954	0.0601383	0.977803	0.880464	0.929133	0.068829	1.00521
5-3	0.634181	0.727105	0.680643	0.0657072	0.845223	0.767697	0.80646	0.0548193	0.866346		7-3	1.01755	0.993586	1.0387	1.01661	0.0225691	0.940768	0.983099	0.961933	0.0299321	0.996248			9-3	1.00569	1.14987	0.992566	1.01726	1.04135	0.0730507	0.93857	0.840906	0.889738	0.0690593	0.996556
5-4	0.665477	0.688273	0.676875	0.016119	0.906113	0.853499	0.879806	0.0372031	0.844852		7-4	1.03183	1.07035	1.04486	1.04901	0.0195912	0.95157	0.969123	0.960347	0.0124119	0.985917			9-4	0.990539	1.10345	0.919241	0.955679	0.992228	0.0796598	1.01368	0.873649	0.943664	0.0990169	0.995179
6-1	0.973229	1.08399	1.02861	0.0783199	0.960009	0.808879	0.884444	0.106866	0.970774		8-1	0.896866	0.840576	0.8403	0.859247	0.0325791	0.937192	0.949021	0.943106	0.0083645	0.948638			10-1	0.978418	1.04138	0.999302	0.933946	0.988262	0.0446869	0.933666	0.830644	0.882155	0.0728476	0.923607
6-2	1.05745	1.18423	1.12084	0.0896526	0.954588	0.935815	0.945202	0.0132745	1.00234		8-2	0.931285	0.847128	0.801301	0.859905	0.065927	0.960655	0.958934	0.959795	0.00121692	0.994981			10-2	-0.0410639	-0.0040179	0.0346374	-0.00664758	-0.004273	0.0309478	-0.0246735	-0.0292041	-0.0269388	0.00320365	0.014991
6-3	0.936897	0.960594	0.948746	0.0167558	0.992379	1.00419	0.998282	0.00834813	0.974406		8-3	1.01416	1.08927	1.07297	1.0588	0.0395069	0.900136	0.957833	0.928984	0.0407978	0.946396			10-3	0.991616	1.1514	0.839994	0.957909	0.985231	0.128445	0.931859	0.879915	0.905887	0.0367298	0.954076
6-4	0.939208	1.02355	0.98138	0.0596404	0.988765	0.924568	0.956666	0.0453944	0.974757		8-4	1.00936	1.02182	1.05431	1.0285	0.0232087	0.934473	0.997831	0.966152	0.0448011	1.01038			10-4	0.964681	1.05551	0.958953	1.01375	0.998221	0.0454218	0.942958	0.90694	0.924949	0.0254683	1.03017
7-1	0.945024	0.994939	0.969982	0.0352951	0.928111	0.934741	0.931426	0.00468772	0.986119		10-1	1.00973	1.02901	1.04407	1.0276	0.0172161	0.902711	0.909091	0.905901	0.00451113	0.945227			14-1	0.951281	1.026	0.961962	1.01388	0.98828	0.0371463	0.901833	0.840201	0.871017	0.0435804	1.01066
7-2	0.914031	0.85672	0.885375	0.0405247	0.955845	0.841655	0.89875	0.080745	0.998887		10-2	0.949079	0.891853	0.884435	0.908456	0.0353759	0.892195	0.930639	0.911417	0.0271839	0.995907			14-2	0.959025	0.992263	0.864268	0.901928	0.929371	0.0572314	0.92446	0.859862	0.892161	0.0456777	0.949337
7-3	1.02135	1.08487	1.05311	0.0449107	0.883328	0.981296	0.932312	0.0692735	0.959061		10-3	0.928514	0.923687	0.827893	0.893365	0.0567513	0.779383	0.63235	0.705867	0.103968	0.855806			14-3	0.983267	1.06639	1.04133	0.976481	1.01687	0.044012	1.04138	0.923234	0.982309	0.0835446	1.01099
7-4	1.02358	1.13012	1.07685	0.0753337	0.936518	0.965821	0.95117	0.0207205	0.981024		10-4	0.908873	0.843825	0.824223	0.858974	0.0443111	0.973746	0.963753	0.96875	0.00706607	0.9789			14-4	1.03619	1.02294	1.11373	0.992645	1.04138	0.0515663	0.949153	0.947595	0.948374	0.00110123	0.935343
10-1	1.00876	1.07961	1.04419	0.050096	0.953724	0.969905	0.961814	0.0114414	0.978095		11-1	1.03042	1.1471	1.08008	1.08587	0.058556	0.97253	0.987711	0.980121	0.0107346	0.967399			15-1	0.995993	1.13368	0.837744	0.975016	0.985609	0.121119	0.959821	0.866599	0.91321	0.0659181	0.949172
10-2	0.90925	0.865265	0.887258	0.0311021	0.974466	0.911541	0.943003	0.0444946	0.975694		11-2	0.925189	0.860918	0.860212	0.882106	0.0373127	0.977681	0.932498	0.955089	0.0319491	1.00692			15-2	0.953975	1.01098	0.972249	0.842419	0.944905	0.0723384	0.725992	0.690248	0.70812	0.0252749	0.984765
10-3	0.932436	1.01586	0.97415	0.0589926	0.833124	0.919123	0.876123	0.0608105	0.984889		11-3	1.01459	1.06825	1.07114	1.05133	0.031848	0.886759	0.902413	0.894586	0.0110693	0.920715			15-3	0.920036	0.952771	0.843911	0.963512	0.920057	0.054027	0.837916	0.744501	0.791209	0.0660545	0.974572
10-4	0.925823	0.925771	0.925797	3.63128e-05	1.00762	1.00227	1.00495	0.00378046	0.975694		11-4	0.889293	0.777603	0.806533	0.824476	0.0579663	0.850418	0.883343	0.866881	0.0232812	0.975878			15-4	1.01397	1.08474	1.02667	1.00039	1.03144	0.0371182	1.00327	0.894485	0.948877	0.0769219	0.994573
12-1	0.958011	1.03017	0.994091	0.0510241	0.903206	0.899398	0.901302	0.0026926	1.00445		13-1	0.87156	0.852355	0.810082	0.844666	0.0314522	0.878747	0.877491	0.878119	0.00088769	0.882121			17-1	0.917478	1.02249	1.05657	0.952484	0.987254	0.0635699	0.618205	0.590091	0.604148	0.0198799	0.822337
12-2	1.1168	1.15737	1.13709	0.0286865	0.982794	0.963839	0.973316	0.0134031	0.977217		13-2	1.01311	1.05508	1.00495	1.02438	0.0269008	0.981472	1.01098	0.996226	0.0208656	0.998392			17-2	1.01013	1.04615	1.06477	1.12783	1.06222	0.0492674	1.06057	1.05648	1.05852	0.00289307	0.992865
12-3	0.939845	0.936214	0.93803	0.00256773	0.9945	0.854419	0.92446	0.0990526	0.96398		13-3	1.02081	0.963655	1.01379	0.999421	0.0311716	0.997782	0.996317	0.99705	0.00103631	1.02061			17-3	1.02535	1.07107	0.791648	1.03469	0.98069	0.127562	0.853506	0.914382	0.883944	0.0430458	0.939585
12-4	0.727743	0.995815	0.861779	0.189556	0.961345	0.784521	0.872933	0.125034	0.916423		13-4	0.864725	0.783846	0.753557	0.800709	0.0574705	0.744331	0.754948	0.749639	0.00750764	0.829151			17-4	1.06145	1.22526	1.06425	1.09437	1.11133	0.0774014	0.94898	0.996083	0.972532	0.0333068	1.00047
13-1	1.04358	0.991241	1.01741	0.0370109	0.993558	0.889081	0.941319	0.0738759	0.988052		14-1	0.763253	0.697891	0.698933	0.720026	0.0374399	0.406331	0.51265	0.459491	0.0751791	0.725208			18-1	0.943874	0.939277	0.862032	0.875646	0.905207	0.0424021	0.912329	0.813567	0.862948	0.0698351	0.970881
13-2	0.925265	0.9509	0.938083	0.0181269	0.957024	0.867577	0.9123	0.0632486	1.01634		14-2	0.897297	0.86079	0.81127	0.856452	0.0431771	0.830961	0.89484	0.8629	0.0451695	0.966327			18-2	0.958217	0.938197	0.90852	0.972231	0.944291	0.0276361	0.934096	0.799937	0.867017	0.0948646	0.973581
13-3	0.743996	0.767689	0.755843	0.0167528	0.989001	0.889487	0.939244	0.0703666	0.907754		14-3	0.737516	0.661472	0.65924	0.686076	0.0445626	0.459103	0.5218	0.490451	0.0443332	0.719068			18-3	0.99963	0.982728	0.962355	0.992412	0.984281	0.0161745	0.809266	0.785916	0.797591	0.0165112	0.964875
13-4	0.741774	1.05246	0.897115	0.219687	0.919233	0.679327	0.79928	0.169639	0.826754		14-4	0.833138	0.760746	0.738817	0.777567	0.0493595	0.81043	0.773536	0.791983	0.0260878	0.867453			18-4	1.0504	1.09734	1.02221	1.02073	1.04767	0.035815	1.02375	0.969763	0.996755	0.0381715	0.98708
15-1	0.984463	0.877139	0.930801	0.07589	0.960638	0.938633	0.949636	0.0155597	0.980321		17-1	0.990887	1.08767	1.0439	1.04082	0.0484626	0.851778	0.898351	0.875064	0.0329324	0.919351			19-1	0.728124	0.744782	0.31024	0.66234	0.611372	0.203885	0.536789	0.392739	0.464764	0.101859	0.810711
15-2	0.974345	0.980341	0.977343	0.00423978	0.932197	0.920938	0.926567	0.00796128	0.99713		17-2	0.914784	0.892516	0.844499	0.883933	0.0359196	0.8668	0.853052	0.859926	0.00972178	0.939964			19-2	0.709942	0.809626	0.505764	0.686004	0.677834	0.12659	0.575729	0.493632	0.53468	0.0580518	0.84085
15-3	0.915863	0.935338	0.925601	0.0137708	0.863529	0.872329	0.867929	0.00622246	0.943657		17-3	0.941999	0.86265	0.867456	0.890701	0.0444896	0.965591	0.934839	0.950215	0.0217453	1.00088			19-3	0.746103	0.801835	0.645026	0.615989	0.702238	0.0867099	0.403579	0.384498	0.394038	0.0134925	0.833081
15-4	0.883754	0.776292	0.830023	0.0759873	0.938168	0.902813	0.92049	0.025	0.930303		17-4	0.827782	0.949096	0.857574	0.878151	0.0632207	0.396609	0.336422	0.366516	0.0425587	0.72516			19-4	0.725026	0.79409	0.405793	0.632918	0.639457	0.169189	0.437443	0.442135	0.439789	0.003318	0.811813
19-1	0.981037	0.886949	0.933993	0.0665306	0.954431	0.923278	0.938855	0.0220286	0.982722		19-1	1.01613	1.00991	1.03271	1.01958	0.011785	0.979183	0.981791	0.980487	0.00184384	1.00765			21-1	0.990943	0.97733	0.984989	1.01731	0.992642	0.0173614	0.984944	0.962792	0.973868	0.0156637	1.0041
19-2	0.953709	0.930725	0.942217	0.016252	0.956474	1.0787	1.01759	0.0864297	0.914666		19-2	0.920695	0.826455	0.820094	0.855748	0.0563355	0.947493	0.935252	0.941372	0.0086556	0.997417			21-2	1.04138	1.0869	1.01326	0.98144	1.03075	0.0447338	1.0487	1.02044	1.03457	0.0199769	1.0068
19-3	0.998327	0.986569	0.992448	0.0083138	0.999057	1.0076	1.00333	0.00604064	0.991976		19-3	1.03072	1.09632	1.04728	1.05811	0.0341134	0.881823	0.951774	0.916799	0.0494633	0.992495			21-3	0.932965	1.00018	0.743072	0.966085	0.910576	0.114991	0.857016	0.830331	0.843673	0.0188696	0.975399
19-4	1.01554	0.92619	0.970863	0.0631777	0.910905	0.741572	0.826238	0.119737	1.00023		19-4	0.915522	0.849544	0.861409	0.875492	0.0351714	0.889763	0.911294	0.900529	0.0152245	0.954729			21-4	0.954783	0.964016	0.781781	0.908407	0.902247	0.0839152	0.847699	0.786934	0.817316	0.042967	0.896499
22-1	1.03418	1.08389	1.05904	0.035152	0.944846	0.861141	0.902994	0.0591883	1.03215		20-1	1.02407	1.10787	1.06524	1.06573	0.041899	0.902926	0.956456	0.929691	0.0378515	0.963062			22-1	0.948453	0.944674	0.938135	0.921088	0.938087	0.0121082	0.86845	0.849209	0.85883	0.0136059	0.969338
22-2	0.818421	0.573966	0.696193	0.172856	0.884349	0.755195	0.819772	0.0913257	0.966089		20-2	1.01416	1.04146	0.993927	1.01652	0.0238565	0.91337	0.957075	0.935223	0.0309044	0.989815			22-2	0.977139	1.01421	0.957503	0.93054	0.969849	0.0352089	0.91078	0.885477	0.898129	0.0178921	1.00537
22-3	0.927496	0.907319	0.917407	0.0142674	0.874764	0.990513	0.932639	0.081847	0.975518		20-3	0.909796	0.833873	0.810906	0.851525	0.0517544	0.843551	0.945854	0.894702	0.072339	1.00054			22-3	0.94852	0.883969	0.82579	0.883346	0.885406	0.0501459	0.914824	0.870985	0.892905	0.0309986	0.918372
22-4	0.966616	0.937187	0.951902	0.0208093	0.894563	0.905487	0.900025	0.00772441	1.00416		20-4	0.943107	0.906626	0.883828	0.911187	0.0299015	0.863581	0.93119	0.897386	0.0478067	0.953267			22-4	0.99862	0.941076	0.902679	0.932459	0.943708	0.0401337	0.889271	0.902084	0.895677	0.00905973	0.954462
Ylip-HSP90G	0.62642	0.838063	0.732242	0.149654	0.785536	NA	0.785536	NA	0.857854		Ylip-HSP90G	0.7087	0.633358	0.773668	0.705242	0.070219	0.702096	0.671591	0.686844	0.0215701	0.855027			Ylip-HSP90G	1.01276	0.870169	0.896485	0.641306	0.85518	0.155461	0.672296	0.668792	0.670544	0.00247785	0.894846
Ylip-HSP90G	0.740164	0.803095	0.77163	0.0444988	0.775338	0.857846	0.816592	0.0583418	0.853989		Ylip-HSP90G	0.733329	0.592064	0.652152	0.659182	0.0708945	0.768438	0.580324	0.674381	0.133017	0.857073			Ylip-HSP90G	0.928319	0.786866	0.790632	0.764217	0.817508	0.0747892	0.627394	0.499405	0.563399	0.0905021	0.845368
Ylip-HSP90R	0.68769	0.900749	0.79422	0.150656	0.907134	0.61836	0.762747	0.204194	0.843622		Ylip-HSP90R	0.722246	0.628655	0.741818	0.697573	0.0604822	0.784605	0.727617	0.756111	0.040297	0.84645			Ylip-HSP90R	0.893977	1.08339	0.634143	1.00377	0.903821	0.19584	0.891078	0.316309	0.603693	0.406423	0.68327
Ylip-HSP90R	0.749948	0.796	0.772974	0.0325635	0.789676	0.731948	0.760812	0.0408202	0.864765		Ylip-HSP90R	0.802414	0.706101	0.431867	0.646794	0.192261	0.744975	0.607229	0.676102	0.0974011	0.871887			Ylip-HSP90R	0.893707	0.72634	0.742002	0.289201	0.662813	0.260259	0.557662	0.332085	0.444873	0.159507	0.692746
E4	1.00948	1.00117	1.00532	0.00587848	1.00636	1.04375	1.02506	0.0264395	1.02337		E5	1.004	0.966948	1.0046	0.991849	0.0215675	0.985192	0.956043	0.970617	0.0206116	0.993811			E7	1.00407	1.00162	1.00044	1.02962	1.00894	0.0138712	1.008	1.00219	1.0051	0.00410691	0.993361
E4	0.990519	0.998832	0.994675	0.00587848	0.993636	0.956245	0.974941	0.0264395	0.976631		E5	0.995998	1.03305	0.995402	1.00815	0.0215675	1.01481	1.04396	1.02938	0.0206116	1.00619			E7	0.995926	0.998381	0.99956	0.970379	0.991061	0.0138712	0.991999	0.997807	0.994903	0.00410691	1.00664
Scer-HSC82G	1.15481	1.35757	1.25619	0.143372	0.968338	0.852926	0.910632	0.0816081	0.985534		Scer-HSC82G	0.890893	0.843462	0.823425	0.852593	0.0346486	1.097	1.12044	1.10872	0.0165751	0.954096			Scer-HSC82G	1.00111	1.05317	0.889559	1.01032	0.988539	0.0697761	1.207	1.18252	1.19476	0.0173151	1.00702
Scer-HSC82G	1.13274	1.31611	1.22442	0.129661	0.889299	0.88446	0.88688	0.00342154	0.955254		Scer-HSC82G	0.91189	0.828678	0.816979	0.852516	0.0517511	1.12333	1.09518	1.10925	0.0199053	0.957848			Scer-HSC82G	0.981448	0.934329	0.807872	0.955801	0.919863	0.0771051	1.19737	1.15651	1.17694	0.0288908	1.00758
Scer-HSC82R	1.11824	1.35951	1.23888	0.170608	0.848759	0.777906	0.813332	0.0501005	0.954668		Scer-HSC82R	0.899698	0.879667	0.781286	0.85355	0.0633794	1.16861	1.11136	1.13998	0.0404848	0.938112			Scer-HSC82R	0.964816	0.983537	0.790198	0.843751	0.895576	0.0936691	1.19582	1.19959	1.19771	0.00266864	1.00107
Scer-HSC82R	1.10334	1.35465	1.22899	0.177702	0.942646	0.838574	0.89061	0.07359	0.931709		Scer-HSC82R	0.886891	0.865931	0.828796	0.860539	0.0294206	1.1254	1.12774	1.12657	0.00165356	0.936455			Scer-HSC82R	0.954177	1.05254	0.80691	0.878974	0.923149	0.105146	1.18945	1.1909	1.19017	0.0010223	1.00796
E4 segregant analysis											E5 segregant analysis													E7 segregant analysis
2nd batch	YPD37°C repeat 1	YPD37°C repeat 2	average of YPD37°C	STDEV	YPD + 10mMGuHCl repeat 1	YPD + 20mM GuHCl repeat 1	average of YPD + GuHCl	STDEV	YPD28°C		2nd batch	YPD + 10mMGuHCl repeat 1	YPD + 20mM GuHCl repeat 1	YPD + 20mMGuHCl repeat 2	average of YPD + GuHCl	STDEV	YPD37°C repeat 1	YPD37°C repeat 2	average of YPD37°C	STDEV	YPD28°C repeat1			2nd batch	YPD + 10mM GuHCl repeat 1	YPD + 10mMGuHCl repeat 2	YPD + 20mM GuHCl repeat 1	YPD + 20mMGuHCl repeat 2	average of YPD + GuHCl	STDEV	YPD37°C repeat 1	YPD37°C repeat 2	average of YPD37°C	STDEV	YPD28°C
23-1	0.958369	1.04072	0.999543	0.0582299	0.957614	1.04383	1.00072	0.0609649	0.965919		21-1	0.907542	0.957248	0.853454	0.906082	0.0519125	0.950274	0.932049	0.941162	0.012887	0.920702			24-1	0.745151	0.743798	0.702741	0.68642	0.719527	0.029572	0.594719	0.613352	0.604036	0.0131758	0.845942
23-2	0.924822	1.10664	1.01573	0.128562	0.942718	1.04792	0.99532	0.0743908	0.92508		21-2	1.00323	1.14508	1.03833	1.06221	0.0738802	1.05855	0.968567	1.01356	0.0636245	0.948157			24-2	0.790275	0.796637	0.778848	0.772982	0.784686	0.0107257	0.641724	0.606792	0.624258	0.0247008	0.843319
23-3	0.872531	1.00489	0.938712	0.0935943	0.881102	0.985712	0.933407	0.0739703	0.950947		21-3	1.00796	0.845399	0.998138	0.9505	0.0911527	1.03065	1.02406	1.02736	0.00466296	1.00693			24-3	0.742524	0.74517	0.461246	0.683892	0.658208	0.13432	0.589288	0.589219	0.589253	4.82522e-05	0.818567
23-4	0.941716	1.0761	1.00891	0.0950265	1.01686	1.06965	1.04326	0.0373293	0.938013		21-4	0.939704	0.78739	0.869851	0.865648	0.0762441	0.964113	0.975297	0.969705	0.00790849	1.01256			24-4	0.755994	0.806076	0.698666	0.762746	0.75587	0.0441219	0.618396	0.529368	0.573882	0.0629521	0.81966
25-1	0.914525	0.967527	0.941026	0.037478	0.94265	1.04969	0.996168	0.0756859	0.972327		22-1	1.0111	0.989578	1.01312	1.0046	0.0130492	1.00219	1.04418	1.02318	0.0296927	0.996438			25-1	1.04384	1.06401	0.995227	0.968507	1.0179	0.04379	1.12992	1.10904	1.11948	0.0147645	1.00932
25-2	0.916455	1.07436	0.995409	0.111657	1.02763	1.11609	1.07186	0.0625506	0.903641		22-2	0.90127	0.880841	0.876088	0.886066	0.0133794	0.953788	1.00909	0.981441	0.0391071	0.963839			25-2	0.907597	0.957329	0.872489	0.994057	0.932868	0.0536241	1.02882	1.026	1.02741	0.00199874	0.918723
25-3	0.922087	1.07634	0.999215	0.109076	0.97725	0.998328	0.987789	0.0149047	0.940985		22-3	0.934969	0.893072	0.849123	0.892388	0.0429272	0.91937	0.922598	0.920984	0.00228204	0.920752			25-3	0.96518	0.961294	0.909737	1.04517	0.970345	0.0559178	1.00979	0.946694	0.978243	0.0446177	0.972051
25-4	0.972045	1.21392	1.09298	0.171034	0.875889	0.895551	0.88572	0.0139032	0.967842		22-4	1.02715	1.11417	1.0411	1.06081	0.0467398	1.08006	1.06237	1.07121	0.0125088	1.02815			25-4	1.04802	1.08304	1.06188	1.12686	1.07995	0.0344292	1.04254	1.00426	1.0234	0.0270686	0.980029
27-1	0.883633	1.04731	0.965473	0.11574	0.885097	0.976513	0.930805	0.0646411	0.953219		23-1	1.002	1.07623	1.00897	1.02906	0.0409944	0.98799	0.975369	0.981679	0.00892444	0.956567			30-1	0.783136	0.776007	0.686507	0.757818	0.750867	0.044211	0.603013	0.587523	0.595268	0.0109529	0.818458
27-2	1.03648	1.16172	1.0991	0.0885528	0.955853	1.00949	0.98267	0.0379243	0.971687		23-2	1.02893	1.07822	1.08086	1.06267	0.0292469	1.03108	1.09516	1.06312	0.045309	1.0237			30-2	0.765894	0.759446	0.492428	0.750121	0.691972	0.133187	0.586671	0.522807	0.554739	0.0451583	0.826162
27-3	1.07059	1.14953	1.11006	0.0558205	0.950708	0.93673	0.943719	0.00988345	0.953743		23-3	0.910679	0.867484	0.842245	0.873469	0.0346071	0.976374	0.929973	0.953173	0.0328106	0.954786			30-3	0.743534	0.82876	0.591674	0.753583	0.729388	0.0993735	0.664172	0.624921	0.644546	0.0277541	0.819059
27-4	0.940992	1.05636	0.998674	0.081575	1.03223	1.08971	1.06097	0.0406478	0.989222		23-4	0.900778	0.894083	0.857924	0.884261	0.0230535	1.00878	1.06101	1.03489	0.0369263	1.01449			30-4	0.725754	0.741093	0.569591	0.672317	0.677189	0.0775529	0.762653	0.625797	0.694225	0.0967718	0.837308
28-1	0.948393	0.931875	0.940134	0.01168	0.923895	0.868996	0.896445	0.0388193	0.950131		24-1	0.631369	0.578713	0.487444	0.565842	0.0728204	0.486194	0.541078	0.513636	0.0388093	0.737225			31-1	0.738887	0.739277	0.639077	0.711912	0.707288	0.0472437	0.578964	0.563422	0.571193	0.0109895	0.823976
28-2	0.915571	0.905665	0.910618	0.00700437	1.03033	1.05405	1.04219	0.0167675	0.96423		24-2	0.721889	0.527204	0.689003	0.646032	0.104213	0.480457	0.556917	0.518687	0.0540649	0.738857			31-2	0.733432	0.732749	0.736848	0.707226	0.727564	0.0136763	0.532554	0.487066	0.50981	0.0321649	0.832008
28-3	0.943244	1.11549	1.02937	0.121797	0.993974	0.92224	0.958107	0.0507233	0.987941		24-3	0.720905	0.580711	0.67912	0.660246	0.0719774	0.534005	0.571696	0.55285	0.0266513	0.734702			31-3	0.787716	0.772367	0.648569	0.719967	0.732154	0.0628204	0.523237	0.5882	0.555718	0.0459361	0.816381
28-4	0.913801	1.05634	0.985072	0.100793	0.970885	0.949395	0.96014	0.0151955	0.867696		24-4	0.662854	0.588533	0.593157	0.614848	0.0416388	0.474707	0.47514	0.474923	0.000305972	0.694682			31-4	0.757543	0.776523	0.542782	0.692651	0.692375	0.105997	0.572089	0.645487	0.608788	0.0519006	0.816053
29-1	0.925466	0.959987	0.942726	0.0244101	1.03548	0.957369	0.996424	0.0552326	1.00355		25-1	1.04074	1.10699	1.04344	1.06372	0.0374915	1.02026	1.06709	1.04367	0.0331177	1.02587			33-1	1.05711	1.08249	1.01253	1.02638	1.04463	0.0313707	1.0787	1.06135	1.07002	0.0122683	1.00669
29-2	0.929488	1.1791	1.05429	0.176499	0.976911	0.925192	0.951052	0.0365708	0.943606		25-2	0.900655	0.917523	0.854684	0.890954	0.0325232	1.0019	1.00222	1.00206	0.000225962	0.952263			33-2	1.03677	1.04918	1.00928	1.05599	1.03781	0.0206134	1.1526	1.01867	1.08563	0.0947012	0.996476
29-3	0.719078	0.725891	0.722485	0.00481744	0.962218	0.892501	0.92736	0.0492976	0.835188		25-3	1.01965	1.12177	1.02248	1.05463	0.0581584	0.926684	0.974008	0.950346	0.0334633	0.97769			33-3	1.00882	0.985089	0.990001	0.995361	0.994818	0.0102354	0.95849	0.9537	0.956095	0.00338696	0.953747
29-4	0.872773	1.1539	1.01333	0.198784	0.807638	1.00897	0.908305	0.142365	0.897349		25-4	0.882391	0.839967	0.832128	0.851495	0.0270421	0.845517	0.955177	0.900347	0.0775414	0.980905			33-4	1.0031	1.0276	0.962759	1.03904	1.00812	0.0337562	0.99774	0.945659	0.971699	0.0368272	1.00587
30-1	1.03326	1.17432	1.10379	0.0997423	0.99201	0.942218	0.967114	0.0352088	0.934634		26-1	1.03404	1.17557	1.05539	1.08833	0.0763008	0.973362	1.05069	1.01203	0.054682	1.02577			34-1	0.763672	0.800286	0.759039	0.75858	0.770394	0.0200598	0.549102	0.404634	0.476868	0.102154	0.819769
30-2	0.926914	1.02037	0.973643	0.0660853	0.993229	0.935199	0.964214	0.0410333	1.00501		26-2	0.92759	0.928295	0.834943	0.896943	0.0536944	0.898003	0.907132	0.902567	0.00645484	0.927925			34-2	0.695515	0.727379	0.271175	0.599488	0.573389	0.20868	0.672807	0.596099	0.634453	0.0542407	0.821845
30-3	0.868268	0.936011	0.902139	0.0479016	1.01192	0.944239	0.978078	0.0478558	0.989106		26-3	1.00858	1.13203	1.04846	1.06303	0.0630024	0.985982	1.03344	1.00971	0.0335566	0.979767			34-3	0.717403	0.751999	0.704515	0.723625	0.724385	0.0200555	0.517226	0.44411	0.480668	0.051701	0.807038
30-4	1.05885	1.19023	1.12454	0.0928989	0.951182	1.01638	0.983782	0.046104	0.935625		26-4	0.898564	0.856849	0.820209	0.858541	0.039205	0.944323	0.982601	0.963462	0.0270664	0.980559			34-4	0.759833	0.774675	0.653253	0.707711	0.723868	0.0551431	0.714388	0.648179	0.681283	0.0468168	0.856815
34-1	0.972366	0.956702	0.964534	0.0110763	0.983073	0.894375	0.938724	0.0627188	0.975007		27-1	0.992897	1.15134	0.97397	1.0394	0.0974012	0.95601	0.967063	0.961537	0.00781523	0.969379			37-1	1.03347	0.987151	0.971641	0.948843	0.985277	0.0357758	0.96975	0.958796	0.964273	0.00774544	0.951234
34-2	0.937452	0.85137	0.894411	0.0608696	0.98375	0.779288	0.881519	0.144576	0.977571		27-2	0.898626	0.843366	0.847191	0.863061	0.0308591	0.934571	0.978161	0.956366	0.0308227	0.996982			37-2	1.0196	0.948525	0.936438	0.953851	0.964603	0.0373806	0.937081	0.864047	0.900564	0.0516429	0.945769
34-3	0.964724	1.01927	0.991996	0.038569	0.958426	0.906685	0.932556	0.036587	0.893504		27-3	1.00347	1.14985	1.03894	1.06409	0.0763581	0.957516	0.994057	0.975787	0.0258382	0.969429			37-3	0.94767	1.00349	0.951169	1.02286	0.981297	0.0376767	0.848353	0.851308	0.84983	0.00208956	0.973308
34-4	0.818632	0.914987	0.866809	0.0681334	1.02011	0.925045	0.972577	0.0672208	0.859248		27-4	0.923347	0.90729	0.842289	0.890975	0.0429212	0.84229	0.838966	0.840628	0.00235051	0.913134			37-4	1.02573	1.05354	0.977273	1.04128	1.02445	0.0334492	1.00242	0.932999	0.967709	0.049087	1.00336
35-1	0.932545	0.99625	0.964397	0.0450463	0.970817	0.965625	0.968221	0.00367182	0.982057		28-1	0.971866	1.04368	0.934038	0.983195	0.0556931	0.878572	0.915294	0.896933	0.0259668	0.92095			39-1	1.00714	1.02149	0.967863	1.0329	1.00735	0.0283558	1.08655	1.0291	1.05782	0.0406208	1.01358
35-2	NA	NA	NA	NA	0.935947	0.73169	0.833818	0.144431	0.96656		28-2	0.603997	0.588073	0.52444	0.57217	0.0420952	0.518367	0.531376	0.524871	0.00919917	0.725006			39-2	0.955954	0.952728	0.895927	0.976931	0.945385	0.0346743	0.914562	0.864843	0.889703	0.0351565	0.855613
35-3	0.842283	0.872593	0.857438	0.0214324	0.984291	1.02464	1.00446	0.0285293	0.905505		28-3	0.931464	0.890476	0.877821	0.89992	0.0280409	0.926326	0.902406	0.914366	0.0169138	0.957161			39-3	0.992861	0.972557	0.946809	1.01484	0.981767	0.0290047	0.90243	0.849317	0.875874	0.0375566	0.980193
35-4	0.91911	0.798324	0.858717	0.0854084	1.01361	0.975619	0.994614	0.0268632	0.975357		28-4	0.999662	1.08987	1.04327	1.04427	0.0451141	0.968272	0.9705	0.969386	0.00157556	0.998912			39-4	0.926724	0.910771	0.787135	0.896958	0.880397	0.0633533	0.765825	0.710092	0.737958	0.0394091	0.856269
36-1	-0.0273633	0.0238989	-0.0017322	0.0362479	-0.0215898	-0.00539939	-0.0134946	0.0114484	-0.066688		29-1	0.981336	1.0652	0.980207	1.00892	0.0487505	0.856918	0.847773	0.852345	0.00646603	0.917388			40-1	0.772831	0.820035	0.692559	0.7379	0.755831	0.0539629	0.512667	0.464167	0.488417	0.034295	0.832172
36-2	0.879932	1.0581	0.969015	0.125982	0.960729	0.865493	0.913111	0.0673418	1.00291		29-2	0.93337	0.921336	0.862792	0.905833	0.037757	0.896282	0.87892	0.887601	0.0122768	1.01855			40-2	0.741918	0.721336	0.584187	0.689558	0.68425	0.0700994	0.532728	0.500944	0.516836	0.0224751	0.840368
36-3	0.931338	1.07363	1.00248	0.100616	0.991536	0.920954	0.956245	0.0499091	0.991087		29-3	0.938905	0.956731	0.883971	0.926536	0.0379246	0.897429	0.886582	0.892006	0.00767053	0.955528			40-3	0.807381	0.834391	0.773446	0.727941	0.78579	0.0459243	0.646648	0.575477	0.611062	0.0503256	0.844466
36-4	0.969229	0.985306	0.977267	0.0113681	1.05268	1.0823	1.06749	0.0209488	0.921235		29-4	0.995357	1.10781	1.00247	1.03521	0.0629736	0.968989	1.03208	1.00053	0.0446108	0.992976			40-4	0.784146	0.78167	0.626445	0.743982	0.734061	0.0740605	0.640598	0.54581	0.593204	0.0670252	0.828347
39-1	0.934234	1.02044	0.977337	0.0609558	0.969598	1.07435	1.02198	0.0740738	0.935741		30-1	0.977462	1.06375	1.01988	1.02036	0.0431438	0.889327	0.898325	0.893826	0.00636214	0.951175			42-1	1.02916	0.980251	0.932687	0.984248	0.981587	0.039427	0.976173	0.913651	0.944912	0.0442094	0.975166
39-2	0.903021	0.864029	0.883525	0.0275712	1.02241	0.974664	0.998538	0.0337628	0.976114		30-2	1.00747	1.08113	1.00974	1.03278	0.0418879	0.951637	0.96291	0.957273	0.00797144	0.950433			42-2	0.764884	0.797906	0.689201	0.74659	0.749645	0.045549	0.600714	0.526152	0.563433	0.0527234	0.825014
39-3	0.805277	0.883537	0.844407	0.0553381	0.963234	0.977971	0.970602	0.0104208	0.897233		30-3	0.936199	0.858882	0.852467	0.882516	0.0466015	0.902951	0.891236	0.897093	0.00828355	1.00772			42-3	1.03637	0.995241	0.970788	0.999619	1.0005	0.0270665	0.940649	0.92018	0.930415	0.0144741	0.987624
39-4	1.02369	0.887726	0.955709	0.0961422	1.03785	1.04038	1.03911	0.00178736	0.948966		30-4	0.936015	0.867886	0.829356	0.877752	0.0540094	0.930915	0.881283	0.906099	0.0350947	0.988771			42-4	0.706223	0.678077	0.612634	0.505112	0.625512	0.0893296	0.479404	0.441777	0.46059	0.026606	0.819878
40-1	0.928764	0.984162	0.956463	0.0391725	1.01503	0.973978	0.994505	0.0290292	0.978678		31-1	0.886265	0.846341	0.796059	0.842888	0.0452022	0.920374	0.899542	0.909958	0.0147308	0.980064			45-1	1.00175	0.971209	0.994266	1.01271	0.994983	0.0175654	0.96753	0.922728	0.945129	0.0316797	1.01806
40-2	0.950565	1.09824	1.0244	0.104425	0.996276	1.0502	1.02324	0.0381304	0.955433		31-2	0.905575	0.922542	0.771839	0.866652	0.0825471	0.88818	0.868323	0.878251	0.0140408	0.923819			45-2	1.06822	1.03672	0.963856	0.954924	1.00593	0.0553795	0.97641	0.920817	0.948614	0.0393105	0.970959
40-3	0.868187	1.02156	0.944871	0.108448	0.93202	0.945463	0.938742	0.00950612	0.979726		31-3	0.93626	1.06826	0.932825	0.979115	0.0772203	0.844513	0.843119	0.843816	0.000985676	0.881425			45-3	1.06553	1.03656	1.02121	0.953262	1.01914	0.047609	1.014	0.883554	0.948775	0.0922356	0.994017
40-4	0.742118	0.735612	0.738865	0.00460077	1.00772	1.01865	1.01318	0.00772833	0.86455		31-4	0.999354	1.06079	1.01078	1.02364	0.0326764	0.863873	0.991479	0.927676	0.0902315	0.973584			45-4	0.986059	0.921399	0.950763	1.03644	0.973666	0.0495009	0.9596	0.772101	0.865851	0.132582	0.988006
41-1	0.616645	1.01731	0.816979	0.283316	0.989031	0.622948	0.805989	0.25886	0.852141		32-1	0.984288	1.03654	0.994846	1.00522	0.027628	0.906679	0.968567	0.937623	0.043761	1.00074			Ylip-HSP90G	0.925579	0.822097	0.720966	0.788504	0.814286	0.085285	0.75631	0.670871	0.71359	0.0604145	0.891457
41-2	0.845421	0.992673	0.919047	0.104123	1.02688	1.10907	1.06797	0.0581145	0.9224		32-2	0.895858	0.898527	0.849244	0.88121	0.0277152	0.862941	0.883145	0.873043	0.0142866	0.998417			Ylip-HSP90G	0.822737	0.725674	0.598756	0.745886	0.723263	0.0929422	0.699742	0.636912	0.668327	0.0444275	0.868016
41-3	0.884277	1.00023	0.942251	0.0819887	0.944681	0.935946	0.940314	0.00617663	0.954792		32-3	1.01319	1.11864	1.03287	1.0549	0.0560713	0.900513	0.923027	0.91177	0.0159203	0.89671			Ylip-HSP90R	0.807584	0.92703	0.469139	0.928647	0.7831	0.216849	0.729953	0.874716	0.802335	0.102363	0.86665
41-4	0.795262	1.00625	0.900756	0.149191	1.03385	0.891643	0.962749	0.100559	0.929508		32-4	0.949912	0.919601	0.895491	0.921668	0.0272693	0.924103	0.916297	0.9202	0.00551975	0.954489			Ylip-HSP90R	0.869343	0.850412	0.625023	0.911302	0.81402	0.128542	0.78786	0.760874	0.774367	0.019082	0.885884
Ylip-HSP90G	0.653489	0.699176	0.676332	0.032305	0.923759	0.555826	0.739792	0.260168	0.870958		Ylip-HSP90G	0.818498	0.664745	0.833531	0.772258	0.0934119	0.773886	0.777674	0.77578	0.00267883	0.806629			E7	1.00956	0.986675	1.02311	0.968795	0.997035	0.0240932	0.990366	1.0076	0.998985	0.012189	1.00445
Ylip-HSP90G	0.787338	0.632247	0.709792	0.109665	0.879342	1.07268	0.976009	0.136708	0.901311		Ylip-HSP90G	0.812164	0.65171	0.704179	0.722684	0.0818119	0.704607	0.671058	0.687833	0.0237224	0.887064			E7	0.990436	1.01332	0.976894	1.0312	1.00297	0.0240932	1.00963	0.992396	1.00102	0.012189	0.995547
Ylip-HSP90R	0.727726	0.849947	0.788836	0.0864231	0.927551	0.765275	0.846413	0.114746	0.84882		Ylip-HSP90R	0.824217	0.614718	0.804842	0.747925	0.115767	0.641494	0.856437	0.748966	0.151987	0.774128			Scer-HSC82G	1.04842	1.01666	1.07569	0.948577	1.02234	0.0547732	1.18424	1.21979	1.20202	0.0251427	1.02423
Ylip-HSP90R	0.781899	0.836237	0.809068	0.0384223	0.920374	0.826053	0.873213	0.0666951	0.816312		Ylip-HSP90R	0.83258	0.792891	0.537052	0.720841	0.160398	0.801707	0.643577	0.722642	0.111814	0.777541			Scer-HSC82G	0.999394	1.02514	0.947229	1.02372	0.99887	0.0363988	1.21683	1.19535	1.20609	0.0151857	1.02232
E4	0.976791	0.997128	0.986959	0.0143802	0.994177	0.994801	0.994489	0.000440888	0.987241		E5	0.992651	1.01041	1.00022	1.00109	0.00891213	0.980389	0.958399	0.969394	0.0155495	1.00124			Scer-HSC82R	0.959321	0.976364	0.925511	0.914788	0.943996	0.0287367	1.19066	1.16462	1.17764	0.0184151	0.998224
E4	1.02321	1.00287	1.01304	0.0143802	1.00582	1.0052	1.00551	0.000440888	1.01276		E5	1.00735	0.989589	0.999783	0.998907	0.00891213	1.01961	1.0416	1.03061	0.0155495	0.998763			Scer-HSC82R	0.986463	0.980489	0.928855	0.943372	0.959795	0.0280854	1.17924	1.14296	1.1611	0.025655	0.989591
Scer-HSC82G	1.17171	1.59242	1.38207	0.297484	0.944072	1.08419	1.01413	0.0990785	0.976522		Scer-HSC82G	0.90127	0.802021	0.735952	0.813081	0.0832119	1.10852	1.116	1.11226	0.00528501	0.882958
Scer-HSC82G	1.11782	1.58311	1.35046	0.329014	0.949557	0.930361	0.939959	0.0135733	0.928925		Scer-HSC82G	0.880177	0.777375	0.765611	0.807721	0.0630237	1.12623	1.12151	1.12387	0.00333967	0.946129
Scer-HSC82R	1.20132	1.59973	1.40053	0.281722	0.945562	1.00072	0.973139	0.0390004	0.94483		Scer-HSC82R	0.866218	0.863418	0.771198	0.833612	0.0540695	1.13505	1.15588	1.14547	0.0147267	0.95444
Scer-HSC82R	1.15772	1.64215	1.39994	0.342549	0.888415	0.976207	0.932311	0.0620785	0.932362		Scer-HSC82R	0.875872	0.842287	0.784503	0.834221	0.0462154	1.13584	1.13905	1.13745	0.00227084	0.964383
											E5 segregant analysis
											3rd batch	YPD + 10mMGuHCl repeat 1	YPD + 20mM GuHCl repeat 1	YPD + 20mMGuHCl repeat 2	average of YPD + GuHCl	STDEV	YPD37°C repeat 1	YPD37°C repeat 2	average of YPD37°C	STDEV	YPD28°C repeat1	YPD28°C repeat2
											33-1	0.80776	0.864932	0.8391	0.837264	0.0286306	0.913663	0.941997	0.92783	0.020035	0.944906	0.958081
											33-2	0.828876	0.856391	0.817345	0.834204	0.0200609	0.987132	0.990245	0.988689	0.00220072	0.992228	1
											33-3	1.00592	1.07416	0.969854	1.01664	0.0529711	0.985057	0.989611	0.987334	0.00322	0.923244	0.934447
											33-4	0.952141	1.04689	0.937778	0.978937	0.0592871	1.02055	1.06491	1.04273	0.0313667	0.995732	1.00035
											34-1	0.821789	0.890384	0.793585	0.835253	0.0497845	0.922587	0.904032	0.91331	0.0131203	0.903703	0.92196
											34-2	0.97713	1.04801	0.970226	0.998456	0.0430563	1.08765	1.11696	1.1023	0.0207224	1.01922	1.0219
											34-3	0.81492	0.845977	0.821651	0.827516	0.0163381	0.927914	0.947632	0.937773	0.0139423	0.993955	0.992568
											34-4	1.01308	1.03852	0.964805	1.00547	0.0374433	0.987893	1.0137	1.0008	0.0182477	0.969628	0.982162
											35-1	0.87542	0.856417	0.808435	0.846757	0.0345216	0.955725	0.943687	0.949706	0.00851172	1.01641	1.01283
											35-2	1.00015	1.03533	0.949658	0.995045	0.0430633	0.98568	1.00623	0.995957	0.0145337	0.912043	0.886929
											35-3	0.990794	1.02377	0.897535	0.970699	0.0654723	1.01411	1.03335	1.02373	0.0136034	1.00748	1.00317
											35-4	0.831945	0.89142	0.837615	0.85366	0.0328236	1.01674	1.0118	1.01427	0.00349577	0.957933	0.975275
											36-1	0.977788	1.01238	0.951812	0.98066	0.0303866	0.998409	1.01645	1.00743	0.0127546	0.97476	1.01159
											36-2	1.00029	1.02437	0.947431	0.990699	0.0393581	0.90211	0.942419	0.922265	0.0285031	0.922997	0.914676
											36-3	0.868844	0.862948	0.807618	0.84647	0.0337757	0.915738	0.940095	0.927917	0.0172227	0.931978	0.948618
											36-4	0.804033	0.821544	0.739954	0.78851	0.0429527	0.908959	0.936926	0.922942	0.0197754	1.00402	1.00441
											37-1	0.828949	0.799448	0.742872	0.790423	0.0437425	0.91899	0.906427	0.912709	0.00888323	0.960203	0.981469
											37-2	1.02879	1.0412	0.952851	1.00761	0.0478288	1.0835	1.10949	1.0965	0.0183781	1.03679	1.02165
											37-3	0.843928	0.857029	0.817196	0.839385	0.0203015	0.855552	0.878746	0.867149	0.016401	0.920283	0.914032
											37-4	0.966097	1.01247	0.925453	0.968006	0.0435385	0.939329	0.952069	0.945699	0.00900859	0.947867	0.939203
											38-1	0.956671	1.0236	0.959385	0.979884	0.0378805	0.980076	0.988695	0.984386	0.00609462	1.01029	1.02141
											38-2	0.92116	0.958544	0.875483	0.918396	0.0415995	0.899827	0.921923	0.910875	0.0156241	0.943377	0.948766
											38-3	0.887403	0.842966	0.806801	0.845724	0.0403716	0.88523	0.921219	0.903224	0.0254477	0.951864	0.91096
											38-4	0.91473	0.949053	0.876968	0.913584	0.0360564	0.907921	0.909456	0.908689	0.00108524	0.849029	0.856258
											39-1	0.934751	0.950779	0.949584	0.945038	0.00892885	0.87174	0.932418	0.902079	0.0429057	0.889196	0.905708
											39-2	0.878343	0.846064	0.826552	0.850319	0.0261565	0.897337	0.902272	0.899804	0.00348955	0.976586	0.985581
											39-3	0.973842	1.00479	0.972305	0.983645	0.0183268	0.905846	0.916711	0.911278	0.00768269	0.939478	0.948419
											39-4	0.800672	0.858548	0.815563	0.824928	0.0300529	0.845105	0.875929	0.860517	0.0217954	0.972638	0.977951
											40-1	1.04063	0.95423	0.96488	0.986578	0.0471081	1.00291	0.977214	0.99006	0.0181665	1.00081	0.990586
											40-2	0.992255	1.00125	0.966959	0.986822	0.0177801	1.04697	0.90206	0.974517	0.102469	1.02021	1.01511
											40-3	0.854961	0.886157	0.851054	0.864057	0.019238	0.836596	0.825004	0.8308	0.00819673	0.878587	0.865524
											40-4	0.912977	0.893404	0.910454	0.905612	0.0106471	0.901626	0.920092	0.910859	0.0130573	0.933606	0.931226
											Ylip-HSP90G	0.817697	0.772779	0.873849	0.821442	0.0506388	0.859841	0.797605	0.828723	0.0440073	0.822037	0.895947
											Ylip-HSP90G	0.748648	0.780458	0.764405	0.764504	0.0159052	0.756901	0.74985	0.753376	0.00498539	0.879426	0.882024
											Ylip-HSP90R	0.702901	0.732911	0.737838	0.72455	0.0189097	0.801453	0.820778	0.811116	0.0136652	0.860921	0.890843
											Ylip-HSP90R	0.82135	0.810483	0.873849	0.835227	0.0338859	0.743411	0.801338	0.772374	0.0409611	0.870247	0.87801
											E5	0.985533	1.00056	0.984185	0.990093	0.00909063	0.955171	0.974256	0.964714	0.013495	0.996916	1.00431
											E5	1.01447	0.999439	1.01582	1.00991	0.00909063	1.04483	1.02574	1.03529	0.013495	1.00308	0.995689
											Scer-HSC82G	0.872059	0.774453	0.81779	0.821434	0.0489048	1.0826	1.11787	1.10024	0.0249409	0.915694	0.963135
											Scer-HSC82G	0.878051	0.811475	0.795441	0.828322	0.0438059	1.11138	1.12316	1.11727	0.00832642	0.940219	0.978149
											Scer-HSC82R	0.882654	0.807687	0.820092	0.836811	0.0401825	1.12093	1.13879	1.12986	0.0126325	0.914658	0.946487
											Scer-HSC82R	0.88375	0.782572	0.822245	0.829522	0.05098	1.11325	1.10759	1.11042	0.00400127	0.923096	0.942473
