# Supplementary material for: Heterologous Hsp90 promotes phenotypic diversity through network evolution
Source: PLoS Biol. 2018 Nov 15;16(11):e2006450. doi: 10.1371/journal.pbio.2006450 (PMC6264905; doi:10.1371/journal.pbio.2006450)
Supplement: S10 Table — (XLSX) [file pbio.2006450.s018.xlsx]

## Sheet: Sheet1
threshold criteria obtained from the computational simulation
	allele frequency threshold				coverage=100
	ΔSNP frequency (%)			SNP frequency (%)
N Percentile	0.9	0.95	0.99	0.9	0.95	0.99
5	0.55	0.63	0.81	0.805	0.83	1
9	0.39	0.465	0.6	0.715	0.785	0.895
10	0.375	0.44	0.575	0.71	0.77	0.875
18	0.285	0.335	0.4364	0.66	0.7	0.78
21	0.27	0.315	0.41	0.65	0.69	0.765
selected threshold	0.45			0.7
E4 (M431)	N good=10; N bad=9
Mutations in CDS
Systematic Name	Standard Name	Mutation type	Allele change	Amino acid change	Frequency in good pool	Frequency in bad pool	Frequency good - bad
YCL014W	BUD3	NS	1234A to T	Arg412*	48.2993	54.5455	-6.24613
YEL034C-A	Unknown	Deletion	548_549delAT	Tyr183fs	34.7826	69.697	-34.9144
YGR009C	SEC9	NS	928G to A	Glu310Lys	100	24.1611	75.8389
YGR279C	SCW4	NS	1019A to T	Lys340Met	48.9051	22.2222	26.6829
YJR127C	RSF2	NS	2896T to G	Cys966Gly	43.1818	57.5758	-14.3939
YLR249W	YEF3	NS	482A to T	Lys161Met	54.8193	57.485	-2.66575
YMR028W	TAP42	NS	215T to C	Phe72Ser	89.172	<10	>79.2
YNL161W	CBK1	NS	1383G to T	Leu461Phe	61.6352	35.7143	25.9209
YOR096W	RPS7a	NS	320G to C	Arg107Thr	37.7143	65.8385	-28.1242
YPL135W	ISU1	NS	298A to G	Ile100Val	23.7037	59.3985	-35.6948
YEL041W	YEF1	S	918T to G	-	34.8315	59.2	-24.3685
YDR011W	SNQ2	S	1587A to T	-	64.5349	42.4837	22.0512
YDR011W	SNQ2	S	1593T to C	-	63.6364	39.5683	24.068
YNL242W	ATG2	S	69G to T	-	59.3333	55.6291	3.70419
Mutations in intergenic region
Position	Gene Downstream	Mutation type	Allele change	Amino acid change	Frequency in good pool	Frequency in bad pool	Frequency good - bad
I: 176274	within ARS110	SNV	A to T	-	80.8383	38.2199	42.6184
VII: 541740	tE(UUC)G3	SNV	A to G	-	92.7374	40.411	52.3265
XI: 191542	OCT1	SNV	C to T	-	52.5316	21.2766	31.255
XIII: 901495	PRE5	SNV	C to T	-	42.6471	51.4706	-8.82353
III: 308229	ADH7	Deletion	A to -	-	23.0769	45.4545	-22.3776
VI: 53037..53038	-	Deletion	TA to -	-	75.5875	71.6814	3.90605
XII: 688887..688912	YLRCdelta16	Deletion	AACTAAAGTCATTTCGACTAATGAGA to -	-	<10	<10	NA
E5 (M432)	N good=21; N bad=18
Mutations in CDS
Systematic Name	Standard Name	Mutation type	Allele change	Amino acid change	Frequency in good pool	Frequency in bad pool	Frequency good - bad
YJL212C	OPT1	NS	1886G to A	Gly629Asp	49.2063	31.0811	18.1253
YJR092W	BUD4	Deletion	2939delC	Pro981fs	77.1429	<10	>67.1
YLR023C	IZH3	NS	344C to G	Ser115*	89.6552	<10	>79.7
YMR102C	YMR102C	NS	1879A to C	Asn627His	52.8571	60.2564	-7.39927
YNR051C	BRE5	NS	1299G to T	Leu433Phe	63.0303	17.7914	45.2389
YOL009C	MDM12	NS	443T to C	Phe148Ser	70.7143	40.2299	30.4844
YPL050C	MNN9	NS	134A to G	Gln45Arg	35	55.7692	-20.7692
Mutations in intergenic region
Position	Gene Downstream	Mutation type	Allele change	Amino acid change	Frequency in good pool	Frequency in bad pool	Frequency good - bad
II: 161343	YBL031W (SHE1): Mitotic spindle protein; interacts with components of the Dam1 (DASH) complex, its effector Sli15p, and microtubule-associated protein Bim1p; also localizes to nuclear microtubules and to the bud neck in a ring-shaped structure; inhibits dynein function	SNV	G to C	-	51.269	42.7711	8.49795
IV: 312739	YDL080C (THI3): Regulatory protein that binds Pdc2p and Thi2p transcription factors; activates thiamine biosynthesis transcription factors Pdc2p and Thi2p by binding to them, but releases and de-activates them upon binding to thiamine pyrophosphate (TPP), the end product of the pathway; has similarity to decarboxylases but enzymatic activity is not detected	SNV	A to G	-	38.2166	41.358	-3.14146
IV: 778757^778758	YDR161W	Insertion	- to TAT	-	<10	<10	NA
V: 132565^132566	YEL011W	Insertion	- to AT	-	<10	42.3313	<0
VII: 156115^156116	YGL184C	Insertion	- to TA	-	50.303	34.2391	16.0639
E7 (M434)	N good=9; N bad=5
Mutations in CDS
Systematic Name	Standard Name	Mutation type	Allele change	Amino acid change	Frequency in good pool	Frequency in bad pool	Frequency good - bad
YDR409W	SIZ1	NS	1202C to T	Pro401Leu	76.1364	36.3095	39.8268
YGL252C	RTG2	NS	1658C to A	Thr553Lys	37.2093	19.7279	17.4814
YGR178C	PBP1	Deletion	951delG	Asn318fs	76.129	42.0382	34.0908
YJL026W	RNR2	NS	1075A to C	Asn359His	22.6415	76.3889	-53.7474
YPL146C	NOP53	Insertion	867_868insGAA	Glu289_Asn290insGlu	75	82.0513	-7.05128
Q0085	ATP6	NS	231T to A	Asp77Glu	<10	<10	NA
Mutations in intergenic region
Position	Gene Downstream	Mutation type	Allele change	Amino acid change	Frequency in good pool	Frequency in bad pool	Frequency good - bad
XVI: 856946	within tA(AGC)P	SNV	G to A	-	18.7097	65.2695	-46.5598
XII: 28^29	within TEL12L	Insertion	- to C	-	<10	<10	NA
