# Supplementary material for: Heterologous Hsp90 promotes phenotypic diversity through network evolution
Source: PLoS Biol. 2018 Nov 15;16(11):e2006450. doi: 10.1371/journal.pbio.2006450 (PMC6264905; doi:10.1371/journal.pbio.2006450)
Supplement: S11 Table — (XLSX) [file pbio.2006450.s019.xlsx]

## Sheet: sheet
Fitness of reconstituted mutant strains in different conditions
Strain	Condition	Improvement (%) (compared to ancestral Ylip-HSP90)	standard error	Wilcoxon rank-sum_z (compared to ancestral Ylip-HSP90)	Wilcoxon rank-sum_p-value (two-tailed, compared to ancestral Ylip-HSP90)	adjusted p-value (BH method)
E4 SEC9	YPD 28°C	1.75813	0.619934	1.12669	0.259875	0.3465
E4 CBK1	YPD 28°C	-1.11654	1.26084	-0.790569	0.429195	0.429195
E4 TAP42	YPD 28°C	5.51663	0.885063	3.12358	0.00178663	0.00357326
E4	YPD 28°C	11.5409	0.741102	3.77964	0.000157052	0.000628208
E5 IZH3	YPD 28°C	5.78776	0.326473	4.96847	6.74825e-07	1.125e-06
E5 BUD4	YPD 28°C	7.28865	0.623496	4.9989	5.76587e-07	1.125e-06
E5 BRE5	YPD 28°C	-1.49517	0.50845	-2.35162	0.0186918	0.0186918
E5 MDM12	YPD 28°C	-1.52291	0.735749	-2.7234	0.00646133	0.00807667
E5	YPD 28°C	9.53652	0.299343	5.12545	2.96823e-07	1.125e-06
E7 SIZ1	YPD 28°C	3.15738	0.434155	2.20794	0.0272484	0.0363313
E7 NOP53	YPD 28°C	0.640472	1.03248	0.339683	0.734095	0.734095
E7 PBP1	YPD 28°C	6.22481	0.738537	2.44949	0.0143059	0.0286118
E7	YPD 28°C	7.78102	0.46391	2.71746	0.00657841	0.0263137
E4 SEC9	YPD 37°C	11.078	3.37336	2.64575	0.00815097	0.010868
E4 CBK1	YPD 37°C	9.4084	4.23189	1.51186	0.13057	0.13057
E4 TAP42	YPD 37°C	14.837	2.25387	2.64575	0.00815097	0.010868
E4	YPD 37°C	17.0362	3.06477	3.02372	0.00249691	0.00998764
E5 IZH3	YPD 37°C	12.66	1.22086	5.10402	3.32512e-07	1.665e-06
E5 BUD4	YPD 37°C	0.327771	2.24259	-0.231034	0.817288	0.817288
E5 BRE5	YPD 37°C	1.68238	1.53685	0.538119	0.590495	0.738119
E5 MDM12	YPD 37°C	-3.47301	1.30554	-1.75578	0.0791264	0.131877
E5	YPD 37°C	12.3157	1.21462	4.43069	9.393e-06	2.3475e-05
E7 SIZ1	YPD 37°C	10.9743	1.41116	2.56905	0.0101979	0.0402735
E7 NOP53	YPD 37°C	9.24765	2.23351	1.80739	0.0707011	0.0707012
E7 PBP1	YPD 37°C	9.72017	1.01778	2.32379	0.0201368	0.0402735
E7	YPD 37°C	17.3589	1.89033	2.12132	0.0338949	0.0451931
E4 SEC9	300 μM MacII	4.68434	1.94172	1.52857	0.12637	0.12637
E4 CBK1	300 μM MacII	8.55099	2.87079	1.69842	0.0894294	0.119239
E4 TAP42	300 μM MacII	15.2906	1.78065	2.71746	0.00657841	0.0131568
E4	300 μM MacII	40.5498	1.22094	2.9277	0.00341479	0.0131568
E5 IZH3	300 μM MacII	9.38641	1.47026	2.71746	0.00657841	0.010964
E5 BUD4	300 μM MacII	40.1883	1.85027	2.71746	0.00657841	0.010964
E5 BRE5	300 μM MacII	-2.3888	3.12503	-1.01905	0.30818	0.385224
E5 MDM12	300 μM MacII	3.00033	3.05803	0	1	1
E5	300 μM MacII	32.933	2.7768	2.71746	0.00657841	0.010964
E7 SIZ1	300 μM MacII	9.35701	2.05201	2.37778	0.0174171	0.0232228
E7 NOP53	300 μM MacII	8.24523	3.15993	1.69842	0.0894294	0.0894294
E7 PBP1	300 μM MacII	22.3957	0.519086	2.44949	0.0143059	0.0232228
E7	300 μM MacII	33.8093	0.669093	2.71746	0.00657841	0.0232228
E4 SEC9	10 μg/ml Dox	11.5466	0.192671	2.32379	0.0201368	0.0402735
E4 CBK1	10 μg/ml Dox	6.09621	3.67978	1.29099	0.196706	0.196706
E4 TAP42	10 μg/ml Dox	4.32878	7.50745	1.54919	0.121335	0.16178
E4	10 μg/ml Dox	13.8987	1.23424	2.55841	0.0105152	0.0402735
E5 IZH3	10 μg/ml Dox	10.7874	3.64227	1.70561	0.0880815	0.146803
E5 BUD4	10 μg/ml Dox	16.0848	3.51544	2.34521	0.0190165	0.0475412
E5 BRE5	10 μg/ml Dox	8.54395	7.15371	1.0328	0.3017	0.3017
E5 MDM12	10 μg/ml Dox	8.06259	1.73331	1.42009	0.15558	0.194475
E5	10 μg/ml Dox	12.7519	0.346764	2.55841	0.0105152	0.0475412
E7 SIZ1	10 μg/ml Dox	6.35816	1.69868	1.49241	0.135593	0.180791
E7 NOP53	10 μg/ml Dox	14.7495	2.46353	2.34521	0.0190165	0.0760659
E7 PBP1	10 μg/ml Dox	-0.315166	3.4159	0	1	1
E7	10 μg/ml Dox	7.02367	2.0341	1.49241	0.135593	0.180791
E4 SEC9	200 μg/ml BFA	1.44065	0.62554	1.1547	0.248213	0.386476
E4 CBK1	200 μg/ml BFA	1.13644	1.13386	0.866025	0.386476	0.386476
E4 TAP42	200 μg/ml BFA	1.96215	0.913296	0.866025	0.386476	0.386476
E4	200 μg/ml BFA	6.77734	0.601242	2.44949	0.0143059	0.0572235
E5 IZH3	200 μg/ml BFA	1.39067	0.728171	1.1547	0.248213	0.310266
E5 BUD4	200 μg/ml BFA	2.55898	1.2428	1.41421	0.157299	0.262165
E5 BRE5	200 μg/ml BFA	-10.2265	1.13759	-2.12132	0.0338949	0.0847371
E5 MDM12	200 μg/ml BFA	-2.0143	0.683671	-1.01036	0.312321	0.312321
E5	200 μg/ml BFA	-7.90074	0.527041	-2.3094	0.0209213	0.0847371
E7 SIZ1	200 μg/ml BFA	6.75561	0.857659	2.3094	0.0209213	0.0451931
E7 NOP53	200 μg/ml BFA	1.02127	4.09132	0.57735	0.563703	0.563703
E7 PBP1	200 μg/ml BFA	-19.7818	0.56113	-2.12132	0.0338949	0.0451931
E7	200 μg/ml BFA	-18.0244	2.80088	-2.12132	0.0338949	0.0451931
E4 SEC9	4% EtOH	-2.85265	2.41488	-1.01905	0.30818	0.395766
E4 CBK1	4% EtOH	-1.20418	1.48467	-0.849208	0.395766	0.395766
E4 TAP42	4% EtOH	-1.2408	1.20542	-1.52857	0.12637	0.25274
E4	4% EtOH	6.55233	1.51336	2.48855	0.0128267	0.0513068
E5 IZH3	4% EtOH	-4.68136	1.37349	-2.20794	0.0272484	0.0454141
E5 BUD4	4% EtOH	2.75644	1.89575	1.18889	0.234483	0.234483
E5 BRE5	4% EtOH	-2.64375	0.291896	-1.83712	0.0661926	0.0827407
E5 MDM12	4% EtOH	-5.12302	1.59714	-2.20794	0.0272484	0.0454141
E5	4% EtOH	3.42967	0.634072	2.37778	0.0174171	0.0454141
E7 SIZ1	4% EtOH	-2.43152	1.54287	-1.18889	0.234483	0.409912
E7 NOP53	4% EtOH	-1.43671	2.38765	-0.408248	0.683091	0.683091
E7 PBP1	4% EtOH	-3.84953	0.795247	-1.83712	0.0661926	0.26477
E7	4% EtOH	-2.3299	3.20945	-1.02062	0.307434	0.409912
E4 SEC9	0.1 μg/ml CYH	-1.12394	1.23016	-0.509525	0.610385	0.610384
E4 CBK1	0.1 μg/ml CYH	2.53264	1.1391	1.01905	0.30818	0.410906
E4 TAP42	0.1 μg/ml CYH	2.26764	1.53557	1.01905	0.30818	0.410906
E4	0.1 μg/ml CYH	3.99214	0.503315	1.46385	0.143235	0.410906
E5 IZH3	0.1 μg/ml CYH	3.8086	1.7542	1.69842	0.0894294	0.170784
E5 BUD4	0.1 μg/ml CYH	5.78305	2.50375	1.63299	0.10247	0.170784
E5 BRE5	0.1 μg/ml CYH	0.284349	3.22751	0	1	1
E5 MDM12	0.1 μg/ml CYH	3.18534	1.80624	1.35873	0.174231	0.217789
E5	0.1 μg/ml CYH	-3.05358	0.572918	-1.69842	0.0894294	0.170784
E7 SIZ1	0.1 μg/ml CYH	-2.57141	2.43471	-0.679366	0.496906	0.496906
E7 NOP53	0.1 μg/ml CYH	-3.45403	1.39807	-1.18889	0.234483	0.312644
E7 PBP1	0.1 μg/ml CYH	-17.0061	0.772927	-2.44949	0.0143059	0.0572235
E7	0.1 μg/ml CYH	-3.77351	0.649323	-1.86826	0.0617262	0.123453
E4 SEC9	10 mM GuHCl	-4.05597	2.15526	-1.18889	0.234483	0.312644
E4 CBK1	10 mM GuHCl	-1.99291	2.70641	-0.679366	0.496906	0.496906
E4 TAP42	10 mM GuHCl	3.52529	1.21302	1.69842	0.0894294	0.178859
E4	10 mM GuHCl	28.7309	1.70968	2.9277	0.00341479	0.0136592
E5 IZH3	10 mM GuHCl	30.9406	2.35416	2.71746	0.00657841	0.016446
E5 BUD4	10 mM GuHCl	-12.6584	5.24649	-2.20794	0.0272484	0.0454141
E5 BRE5	10 mM GuHCl	2.6681	0.948824	1.18889	0.234483	0.293103
E5 MDM12	10 mM GuHCl	-0.285729	4.41022	-0.509525	0.610385	0.610384
E5	10 mM GuHCl	32.4367	1.09979	2.71746	0.00657841	0.016446
E7 SIZ1	10 mM GuHCl	-8.08196	1.05581	-2.37778	0.0174171	0.0232228
E7 NOP53	10 mM GuHCl	-4.48082	2.30541	-1.69842	0.0894294	0.0894294
E7 PBP1	10 mM GuHCl	18.0249	1.77064	2.44949	0.0143059	0.0232228
E7	10 mM GuHCl	25.6218	0.0901956	2.71746	0.00657841	0.0232228
E4 SEC9	5 mM AZC	-4.44286	1.45424	-1.86826	0.0617262	0.0823017
E4 CBK1	5 mM AZC	-2.22901	2.21773	-0.339683	0.734095	0.734095
E4 TAP42	5 mM AZC	-11.2897	0.415614	-2.71746	0.00657841	0.0131568
E4	5 mM AZC	17.8875	0.606512	2.9277	0.00341479	0.0131568
E5 IZH3	5 mM AZC	-0.0734754	1.30404	0.339683	0.734095	0.734095
E5 BUD4	5 mM AZC	2.37481	2.4803	0.849208	0.395766	0.659609
E5 BRE5	5 mM AZC	-22.7701	1.47489	-2.44949	0.0143059	0.0357647
E5 MDM12	5 mM AZC	-3.1863	2.94113	-0.339683	0.734095	0.734095
E5	5 mM AZC	-9.92493	1.77371	-2.71746	0.00657841	0.0328921
E7 SIZ1	5 mM AZC	-3.24424	1.42086	-1.18889	0.234483	0.234483
E7 NOP53	5 mM AZC	-6.48137	1.77685	-2.37778	0.0174171	0.0232228
E7 PBP1	5 mM AZC	-29.9614	1.92366	-2.44949	0.0143059	0.0232228
E7	5 mM AZC	-19.2481	2.65454	-2.71746	0.00657841	0.0232228
E4 SEC9	CSM 28°C	-2.92187	1.9212	-1.35873	0.174231	0.232309
E4 CBK1	CSM 28°C	-3.42192	1.02381	-1.35873	0.174231	0.232309
E4 TAP42	CSM 28°C	-3.56696	1.37939	-1.35873	0.174231	0.232309
E4	CSM 28°C	1.41171	0.640209	0.439155	0.660549	0.660549
E5 IZH3	CSM 28°C	-0.295965	1.46783	-0.169842	0.865135	0.865135
E5 BUD4	CSM 28°C	-6.02884	2.88727	-2.0381	0.0415401	0.2077
E5 BRE5	CSM 28°C	-1.4859	1.4863	-0.849208	0.395766	0.828176
E5 MDM12	CSM 28°C	0.167631	1.15614	0.339683	0.734095	0.865135
E5	CSM 28°C	-0.879922	0.879794	-0.679366	0.496906	0.828176
E7 SIZ1	CSM 28°C	-2.48941	0.787241	-1.18889	0.234483	0.312644
E7 NOP53	CSM 28°C	-1.33732	0.683274	0	1	1
E7 PBP1	CSM 28°C	3.35611	0.858233	1.42887	0.153042	0.306084
E7	CSM 28°C	11.008	0.540111	2.71746	0.00657841	0.0263137
E4 SEC9	75 μM MG132	0.676739	3.20664	0.339683	0.734095	0.734095
E4 CBK1	75 μM MG132	1.64212	1.81519	0.509525	0.610385	0.734095
E4 TAP42	75 μM MG132	-0.375899	0.832389	-0.509525	0.610385	0.734095
E4	75 μM MG132	13.8841	1.3015	2.9277	0.00341479	0.0136592
E5 IZH3	75 μM MG132	-1.92099	1.68422	-0.849208	0.395766	0.621132
E5 BUD4	75 μM MG132	-1.08193	1.89596	-0.679366	0.496906	0.621132
E5 BRE5	75 μM MG132	1.00748	3.30736	0.169842	0.865135	0.865135
E5 MDM12	75 μM MG132	-1.99666	2.54267	-1.01905	0.30818	0.621132
E5	75 μM MG132	6.42994	1.33269	2.37778	0.0174171	0.0870857
E7 SIZ1	75 μM MG132	2.89064	2.56762	0.679366	0.496906	0.496906
E7 NOP53	75 μM MG132	5.38035	3.05703	1.01905	0.30818	0.410906
E7 PBP1	75 μM MG132	-11.4905	1.7786	-2.44949	0.0143059	0.0286118
E7	75 μM MG132	11.4918	1.28497	2.71746	0.00657841	0.0263137
Fitness of double mutants
Strain	Condition	Improvement (%) (compared to ancestral Ylip-HSP90)	standard error	Wilcoxon rank-sum_z (compared to CBK1)	Wilcoxon rank-sum_p-value (two-tailed, compared to CBK1)	adjust p-value (BH method) (two-tailed, compared to CBK1)	Wilcoxon rank-sum_z (compared to SEC9)	Wilcoxon rank-sum_p-value (two-tailed, compared to SEC9)	adjusted p-value (BH method) (two-tailed, compared to SEC9)
E4 SEC9	200 μg/ml BFA	0.550955	0.367591
E4 CBK1	200 μg/ml BFA	1.31411	0.448144
CBK1+SEC9	200 μg/ml BFA	2.7429	0.438173	2.09699	0.0359941	0.0359941	3.25396	0.0011381	0.00227619
E4	200 μg/ml BFA	6.02534	0.351116
Strain	Condition	Improvement (%) (compared to ancestral Ylip-HSP90)	standard error	Wilcoxon rank-sum_z (compared to CBK1)	Wilcoxon rank-sum_p-value (two-tailed, compared to CBK1)	adjusted p-value (BH method) (two-tailed, compared to CBK1)	Wilcoxon rank-sum_z (compared to TAP42)	Wilcoxon rank-sum_p-value (two-tailed, compared to TAP42)	adjusted p-value (BH method) (two-tailed, compared to TAP42)
E4 CBK1	75 μM MG132	1.06734	1.48226
E4 TAP42	75 μM MG132	0.315993	1.13899
TAP42+CBK1	75 μM MG132	7.65127	1.67628	2.02073	0.0433081	0.0433081	2.64575	0.00815097	0.0163019
E4	75 μM MG132	13.9088	1.20539
