# Supplementary material for: Heterologous Hsp90 promotes phenotypic diversity through network evolution
Source: PLoS Biol. 2018 Nov 15;16(11):e2006450. doi: 10.1371/journal.pbio.2006450 (PMC6264905; doi:10.1371/journal.pbio.2006450)
Supplement: S1 Data — (XLSX) [file pbio.2006450.s021.xlsx]

## Sheet: Figure 1B, Figure S1
Growth rate (OD/hr) for individual repeats
YPD 28°C				YPD 16°C				YPD 37°C				YPD 28°C + 1M NaCl				YPD 28°C + 0.2M LiCl				YPD 28°C + 0.015% H2O2				YPD 28°C + 0.03% H2O2				YPD 28°C + 50 µM CH3COOH				YPD 28°C + 0.3 µM tunicamycin				YPD 28°C + 5 mM GuHCl				YPD 28°C pH 5				YPD 28°C pH 9				YPD 28°C + 1 µg/ml Dox
Scer	Ncas	Klac	Ylip	Scer	Ncas	Klac	Ylip	Scer	Ncas	Klac	Ylip	Scer	Ncas	Klac	Ylip	Scer	Ncas	Klac	Ylip	Scer	Ncas	Klac	Ylip	Scer	Ncas	Klac	Ylip	Scer	Ncas	Klac	Ylip	Scer	Ncas	Klac	Ylip	Scer	Ncas	Klac	Ylip	Scer	Ncas	Klac	Ylip	Scer	Ncas	Klac	Ylip	Scer	Ncas
0.16425	0.16486	0.16545	0.15769	0.064234	0.061564	0.063108	0.048643	0.13849	0.13822	0.14302	0.083683	0.059345	0.06076	0.060809	0.063527	0.047509	0.0459	0.047876	0.051526	0.13779	0.13559	0.14649	0.1364	0.112383	0.116142	0.113953	0.107918	0.14801	0.14908	0.14495	0.13834	0.077941	0.077528	0.079215	0.071659	0.073117	0.0711058	0.0769471	0.0702271	0.16761	0.16334	0.1688	0.16078	0.139676	0.133152	0.140678	0.138003	0.16803	0.16291
0.16425	0.16381	0.16509	0.15766	0.063676	0.059907	0.062448	0.046342	0.13516	0.13564	0.14124	0.08124	0.060007	0.059719	0.059975	0.064689	0.047455	0.045361	0.044615	0.050065	0.14031	0.13862	0.14686	0.14091	0.121072	0.11619	0.1233	0.110572	0.14424	0.14343	0.14851	0.13628	0.080039	0.081841	0.077734	0.073312	0.0731995	0.0718526	0.0762305	0.0708969	0.17329	0.17025	0.17074	0.16209	0.142512	0.136521	0.14459	0.138717	0.17091	0.16642
0.16492	0.16429	0.16706	0.15518	0.062343	0.06028	0.065305	0.048781	0.13613	0.13585	0.142	0.082328	0.060051	0.058252	0.059319	0.06206	0.046149	0.043847	0.044835	0.04812	0.14579	0.13881	0.14475	0.13585	0.11341	0.117217	0.120016	0.103113	0.14871	0.14619	0.14677	0.13595	0.077648	0.079407	0.080749	0.074086	0.0758072	0.0746692	0.0750568	0.0677	0.16776	0.16532	0.17135	0.16357	0.145433	0.142117	0.145614	0.141936	0.17196	0.17012
0.16558	0.16352	0.16609	0.15518	0.061727	0.058916	0.063717	0.047916	0.13815	0.13653	0.13919	0.082802	0.05786	0.058428	0.057884	0.062127	0.044326	0.04344	0.045036	0.05017	0.14136	0.14197	0.14716	0.14134	0.110494	0.117827	0.122138	0.104469	0.14806	0.14473	0.14683	0.1398	0.079612	0.080021	0.081984	0.077802	0.0752162	0.0756386	0.0760739	0.0691596	0.1706	0.17004	0.17389	0.16494	0.1449	0.140838	0.143428	0.139367	0.17243	0.16852
0.16604	0.16362	0.16613	0.15611	0.064356	0.064803	0.061469	0.048516	0.13359	0.13317	0.13846	0.08297	0.058319	0.058676	0.059097	0.061221	0.045735	0.042741	0.045129	0.047816	0.138892	0.138143	0.139178	0.137664	0.11597	0.11653	0.12229	0.10836					0.0766018	0.075421	0.079494	0.075988	0.075154	0.0725	0.074386	0.068958					0.14534	0.13771	0.13606	0.13671
			0.15626	0.063957	0.062145	0.062299	0.049776				0.081956	0.059277	0.058516	0.057747	0.060624	0.048025	0.044996	0.045432	0.049423	0.142077	0.142021	0.139332	0.13461	0.1186	0.11968	0.12307	0.10549					0.0780011	0.0767423	0.0795252	0.0768099	0.073355	0.073391	0.071744	0.068029					0.14271	0.14472	0.13478	0.13192
			0.15729	0.064315	0.059069	0.062233	0.05208				0.081195	0.059135	0.058681	0.05996	0.060861	0.046622	0.043424	0.045253	0.047851	0.140879	0.134672	0.143204	0.135199	0.10664	0.11891	0.11798	0.10734					0.0799102	0.0790311	0.0787138	0.0766122	0.074496	0.073071	0.075495	0.070333					0.14134	0.14197	0.14191	0.14052
			0.15645	0.061372	0.059436	0.059445	0.051924					0.059105	0.059241	0.058357	0.062007	0.046051	0.045478	0.045322	0.048036	0.143401	0.141316	0.149559	0.143514	0.11615		0.11383	0.10654					0.0807269	0.0794576	0.0798061	0.0748852		0.073831	0.078082	0.07266						0.14272	0.13916	0.13766
			0.15744												0.063581				0.051881	0.141703	0.132599	0.141024	0.128371
			0.15775												0.063919				0.051438	0.141652	0.143284	0.141814	0.139432
															0.062208				0.049801	0.139614	0.13855	0.137931	0.135235
															0.063392				0.050801	0.142281	0.143274	0.14223	0.136299
															0.062154				0.050038
															0.06273				0.050499
															0.062994				0.049413
															0.063494				0.050558
[truncated: 18 more columns]

## Sheet: Figure 2B, Figure S3
Fig S3	Proportion of GFP-labeled cells
Evolved linegeneration	0	60	160	250	350	450	550	750	950	1150	1250	1400	1600	1800	2000	2200
E3	0.403333	0.516099	0.523118	0.825048	0.910657	0.837937	0.909888	0.99273	0.999952	1	1	0.999984	1	0.999771	0.999985	0.999955
E4	0.403333	0.503428	0.447555	0.243001	0.0463727	0.00745371	0.00162194	0.000152718	9.03489e-05	1.82478e-05	1.77648e-05	0	6.77725e-05	0	1.8005e-05	0.00108837
E5	0.403333	0.49775	0.465308	0.484504	0.709696	0.855933	0.883513	0.856682	0.913431	0.992755	0.995093	0.999961	1	0.998984	0.999984	0.999984
E6	0.403333	0.467336	0.388577	0.128007	0.058896	0.0534808	0.0402862	0.0139292	0.00135316	0.000723312	0.000677258	0.000363534	0.00348295	0.000754177	0.000578555	0.00127352
E7	0.403333	0.486749	0.454015	0.494613	0.765499	0.920621	0.984112	0.998779	0.999722	0.999703	0.999641	0.999666	0.999498	0.999568	0.99944	0.997092
E8	0.403333	0.505691	0.450094	0.461195	0.551905	0.617754	0.651493	0.928487	0.998824	0.998033	0.998933	0.99944	0.999598	0.997734	0.997969	0.99964
E9	0.403333	0.470344	0.456753	0.613031	0.903984	0.95922	0.977466	0.997738	0.999616	0.999566	0.999774	0.999928	0.999859	0.999014	0.999668	0.999927
E10	0.403333	0.451	0.403	0.371	0.0272	0.0015	0	0.00026	0.00032	0.002	0.0011	0.00028	0.0017	0.0026	0.006	0.0029
E11	0.403333	0.48633	0.430082	0.250487	0.123114	0.0403427	0.00574393	0.000507657	0	0	0	0.000156961	0	0	0	0
C1	0.498	0.604351	0.748189	0.802609	0.80114	0.833855	0.826308	0.850029	0.938694	0.993725	0.996666	0.997173	0.999879	0.999615	0.99997	0.999648
C2	0.498	0.598662	0.672534	0.658762	0.351132	0.122795	0.495956	0.929785	0.865088	0.853549	0.830228	0.858076	0.90788	0.616631	0.851369	0.998671
C3	0.498	0.599973	0.748449	0.795545	0.702244	0.213577	0.175713	0.991401	0.998971	0.999938	1	0.999969	0.999271	0.999746	0.999931	0.999845
C4	0.498	0.578663	0.683042	0.655073	0.601019	0.492532	0.268941	0.288124	0.874847	0.992042	0.997271	0.999633	0.998726	0.998338	0.999282	0.998487
C5	0.498	0.58948	0.732076	0.78992	0.825186	0.916968	0.993795	0.997612	0.998497	0.99874	0.999222	0.999349	0.999754	0.997547	0.997567	0.98037
C7	0.498	0.616889	0.760078	0.903482	0.962632	0.9996	0.999608	0.999905	0.999416	1	0.999623	0.999524	0.999809	0.998839	0.999708	0.999707
C8	0.498	0.59724	0.556907	0.617689	0.801651	NA	0.982995	0.96823	0.99865	0.999905	0.999905	0.999807	0.999806	0.998669	0.999901	0.999704
C9	0.498	0.58116	0.708147	0.731578	0.641972	0.476611	0.320368	0.153251	0.0263503	0.0100181	0.00878675	0.00550747	0.00478235	0.00407564	0.0118238	0.00401056
C10	0.498	0.590382	0.718725	0.755748	0.754734	0.894499	0.989494	0.999711	0.999028	0.999516	0.999321	0.9999	0.999499	0.99883	0.999703	0.999086
C11	0.498	0.600852	0.654483	0.517935	0.781921	0.879193	0.970473	0.999536	0.999713	0.999705	0.999417	0.999503	0.999398	0.997663	NA	NA
C12	0.498	0.583446	0.655531	0.639445	0.603652	0.520445	0.196692	0.00447717	0.00229404	0.00388685	0.00390371	0.00357223	0.00339847	0.00228674	0.0027613	0.00089695
Figure 2B	Number of newly-fixed-evolved-lines		Cumulative proportion of fixed-evolved-lines
generation strain	Scer-HSC82	Ylip-HSP90	Scer-HSC82	Ylip-HSP90
0	0	0	0	0
60	0	0	0	0
160	0	0	0	0
250	0	0	0	0
350	1	2	0.0909091	0.222222
450	0	3	0.0909091	0.555556
550	4	1	0.454545	0.666667
750	2	1	0.636364	0.777778
950	1	1	0.727273	0.888889
1150	2	1	0.909091	1
2000	0	0	0.909091	1
2200	1	0	1	1

## Sheet: Figure 2C
Sample	Growth rate (OD/hr) for individual repeats				Average	Standard error	Improvement (%)	Propagated error
C1	0.19277	0.19359	0.1947	0.19245	0.193378	0.000501952	5.46545	0.273758
C2	0.20125	0.20629	0.20515	0.20572	0.204602	0.00114147	11.5874	0.622543
C3	0.1959	0.19478	0.19365	0.19412	0.194612	0.000487739	6.13901	0.266006
C4	0.19352	0.19058	0.18983	0.18961	0.190885	0.000902538	4.10608	0.492232
C5	0.17392	0.17812	0.18125	0.17811	0.17785	0.00150403	-3.00303	0.820279
C7	0.20561	0.20856	0.20615	0.20426	0.206145	0.000897761	12.4287	0.489627
C8	0.1893	0.18731	0.19187	0.19087	0.189837	0.000994748	3.53479	0.542522
C9	0.18654	0.1869	0.18788	0.18428	0.1864	0.000761271	1.66002	0.415187
C10	0.18591	0.18728	0.187	0.18868	0.187217	0.000570064	2.10587	0.310905
C11	0.20734	0.20609	0.20615	0.20673	0.206577	0.000292272	12.6646	0.159401
C12	0.20329	0.19996	0.20202	0.20193	0.2018	0.000687447	10.059	0.374924
Scer-HSC82	0.18593	0.18662	0.18579	0.18527	0.183356	0.00102998	0	0.561738
	0.18164	0.18227	0.18043	0.1789
Sample	Growth rate (OD/hr) for individual repeats				Average	Standard error	Improvement (%)	Propagated error
E3	0.19147	0.19087	0.19263	0.19249	0.191865	0.000420506	21.7804	0.266903
E4	0.18444	0.18827	0.18868	0.18697	0.18709	0.000955571	18.7496	0.606519
E5	0.18551	0.18738	0.18838	0.18562	0.186722	0.000699123	18.5163	0.443747
E6	0.18935	0.18987	0.19284	0.18769	0.189938	0.00107337	20.557	0.681288
E7	0.18789	0.18891	0.1897	0.18535	0.187963	0.000946356	19.3034	0.60067
E8	0.19809	0.19476	0.19417	0.19471	0.195433	0.000895846	24.0447	0.56861
E9	0.18015	0.18556	0.18273	0.18583	0.183567	0.00133759	16.5138	0.848992
E11	0.18825	0.18744	0.18868	0.18839	0.18819	0.00026555	19.4478	0.16855
Ylip-HSP90	0.15447	0.15609	0.15512	0.16047	0.15755	0.000801775	0	0.508902
	0.15964	0.15795	0.15978	0.15688

## Sheet: Figure 3B
Sample	Growth rate (OD/hr) for individual repeats				Average	Standard error	Improvement (%)	Propagated standard error
E3 shuffled with Scer-HSC82	0.17245	0.17547	0.17687	0.17749	0.17557	0.00112253	0.704074	0.643863
E4 shuffled with Scer-HSC82	0.17733	0.17636	0.17642	0.17529	0.17635	0.000417233	1.15147	0.239318
E5 shuffled with Scer-HSC82	0.17467	0.17317	0.17163	0.17138	0.172712	0.000763134	-0.934941	0.437721
E6 shuffled with Scer-HSC82	0.18136	0.18141	0.18121	0.1854	0.182345	0.00101922	4.5901	0.584608
E7 shuffled with Scer-HSC82	0.17272	0.17314	0.17251	0.17357	0.172985	0.000234894	-0.77864	0.134731
E8 shuffled with Scer-HSC82	0.18229	0.1783	0.1798	0.17573	0.17903	0.00137366	2.68867	0.787911
E9 shuffled with Scer-HSC82	0.1733	0.16801	0.17407	0.17535	0.172682	0.00161385	-0.952149	0.92568
E11 shuffled with Scer-HSC82	0.17752	0.17789	0.17799	0.17905	0.178113	0.00032844	2.16241	0.188388
Ylip-HSP90 shuffled with Scer-HSC82	0.17559	0.17818	0.17422	0.17501	0.174343	0.000698779	0	0.400808
	0.1732	0.17367	0.17155	0.17332
Sample	Growth rate (OD/hr) for individual repeats				Average	Standard error	Improvement (%)	Propagated standard error
E3	0.19992	0.19764	0.19782	0.19547	0.197713	0.000909151	16.1111	0.533919
E4	0.20004	0.19943	0.19758	0.19864	0.198923	0.000531388	16.8217	0.312069
E5	0.20156	0.20031	0.19544	0.20058	0.199472	0.00137073	17.1447	0.804989
E6	0.19856	0.19908	0.19956	0.20104	0.19956	0.000533916	17.1961	0.313554
E7	0.19191	0.19315	0.19381	0.19295	0.192955	0.000393817	13.3171	0.231278
E8	0.20732	0.20939	0.213	0.20293	0.20816	0.00210153	22.2466	1.23417
E9	0.19021	0.18151	0.18833	0.19165	0.187925	0.00224375	10.3632	1.31769
E11	0.19547	0.19668	0.19574	0.19612	0.196002	0.000262246	15.1068	0.15401
Ylip-HSP90	0.17074	0.16865	0.1711	0.16604	0.170279	0.00103948	0	0.610455
	0.17407	0.17355	0.16671	0.17137

## Sheet: Figure 3C, Figure S5B
Fraction of foci-containing cells (individual replicates)
0 hr										1 hr										2 hr										3 hr
E3	E4	E5	E6	E7	E8	E9	E11	Scer-HSC82	Ylip-HSP90	E3	E4	E5	E6	E7	E8	E9	E11	Scer-HSC82	Ylip-HSP90	E3	E4	E5	E6	E7	E8	E9	E11	Scer-HSC82	Ylip-HSP90	E3	E4	E5	E6	E7	E8	E9	E11	Scer-HSC82	Ylip-HSP90
0.237654	0.302469	0.273239	0.101562	0.14433	0.40146	0.352113	0.404959	0.193416	0.444444	0.411765	0.73	0.740458	0.596078	0.186047	0.6875	0.6875	0.681034	0.514286	0.722628	0.27933	0.483221	0.587097	0.395939	0.196078	0.424	0.568807	0.604167	0.449495	0.515152	0.293103	0.564103	0.383648	0.372881	0.232258	0.462687	0.670213	0.538462	0.401869	0.487395
0.190058	0.277778	0.365854	0.0973451	0.127273	0.355828	0.337553	0.370242	0.166667	0.46789	0.52518	0.481013	0.632812	0.529801	0.275862	0.670213	0.74	0.604396	0.5	0.670886	0.252336	0.48	0.541284	0.443478	0.12844	0.478723	0.508197	0.5	0.381818	0.508287	0.327869	0.590361	0.436548	0.350943	0.21374	0.454545	0.6	0.572327	0.384615	0.525641
0.207792	0.304721	0.267081	0.118012	0.163043	0.373239	0.398577	0.418605	0.134387	0.45	0.341317	0.725	0.746575	0.600719	0.209677	0.8	0.710843	0.722222	0.491429	0.632653	0.239583	0.616438	0.575949	0.439024	0.284553	0.44898	0.517241	0.47651	0.339181	0.391061	0.333333	0.526316	0.481481	0.307292	0.143791	0.438776	0.434783	0.468531	0.328125	0.608108
0.230137	0.234783	0.319693	0.071161	0.179931	0.395062	0.337553	0.418118	0.157377	0.439506	0.393939	0.720721	0.8	0.585526	0.207692	0.631868	0.785714	0.597561	0.470968	0.674699	0.344828	0.521739	0.555556	0.386555	0.182796	0.430108	0.640777	0.452991	0.373418	0.497175	0.281879	0.504348	0.445087	0.349206	0.206186	0.464912	0.570588	0.553672	0.285714	0.493506
0.245431	0.236066	0.371681	0.130769	0.101942	0.423358	0.345499	0.414097	0.15917	0.379487	0.420168	0.576271	0.735751	0.557756	0.244898	0.722222	0.754717	0.668478	0.621739	0.666667	0.21256	0.476821	0.530612	0.406897	0.229508	0.42953	0.682119	0.46281	0.439834	0.541667	0.362903	0.4375	0.579439	0.379679	0.193878	0.552846	0.521739	0.5	0.344828	0.533333
0.290123	0.310559	0.264069	0.097973	0.146245	0.336283	0.395257	0.340611	0.209924	0.393939	0.405797	0.7125	0.676056	0.434389	0.303448	0.672269	0.722772	0.654867	0.528846	0.666667	0.279661	0.507576	0.508021	0.340541	0.203571	0.412587	0.640244	0.603774	0.336634	0.509524	0.270492	0.522222	0.525253	0.327381	0.185185	0.457143	0.57	0.382022	0.358025	0.524272
0.231405	0.392857	0.411348	0.0963303	0.128405	0.390071	0.349593	0.391892	0.192771	0.494012	0.444444	0.776786	0.609195	0.540541	0.230392	0.745614	0.756614	0.775	0.608511	0.767045	0.264423	0.419355	0.55625	0.454545	0.19375	0.371134	0.452381	0.575221	0.406504	0.414634	0.316547	0.524272	0.333333	0.403614	0.223404	0.440476	0.448598	0.448598	0.505882	0.448529
0.296667	0.282828	0.269058	0.09375	0.130435	0.369427	0.324242	0.523256	0.184502	0.429012	0.432292	0.682759	0.679654	0.506667	0.213592	0.752809	0.8625	0.597826	0.57732	0.720588	0.278169	0.494624	0.555	0.472868	0.251121	0.556757	0.676923	0.55	0.363229	0.433526	0.317568	0.444444	0.474747	0.338624	0.216216	0.392857	0.542857	0.483607	0.443299	0.494845
0.231544	0.323308	0.254777	0.0387931	0.170732	0.380952	0.378238	0.421233	0.194915	0.5	0.463768	0.657754	0.727273	0.623711	0.255102	0.74	0.806818	0.695652	0.574468	0.662921	0.303665	0.6	0.588235	0.406114	0.284404	0.487013	0.618056	0.566434	0.418301	0.559783	0.278261		0.559055	0.433673	0.216216	0.463158	0.613636	0.589474	0.381443	0.422018
0.260714	0.33871	0.247253	0.107011	0.121951		0.294118	0.474138	0.151351	0.412698	0.532567	0.614286	0.702222	0.611511	0.228448	0.635359	0.72619	0.64	0.57971	0.628788	0.309524	0.571429	0.525862	0.409836	0.248756	0.477612	0.535714	0.548387	0.344371	0.546448	0.284314		0.495575	0.268657			0.605263	0.515152	0.357143	0.631579
0.258772	0.295385	0.32	0.0776699	0.0833333		0.25	0.45509	0.181435	0.388393	0.466899	0.742857	0.687919	0.620939	0.341727	0.735714	0.703947	0.70202	0.651568	0.703422	0.290323	0.555046	0.491525	0.5	0.164103	0.502793	0.5	0.581921	0.43379	0.502392				0.402685				0.516854	0.324324	0.467949
0.224138	0.308756	0.273913	0.0688259	0.137566		0.3375	0.507177	0.228814	0.380165	0.467456	0.604061	0.759091	0.64876	0.24186		0.798942	0.677215	0.592199	0.691489	0.359551	0.570513	0.582524	0.371681	0.165775	0.484375	0.661088	0.363636	0.521739	0.515837				0.425287					0.361905	0.582418
0.258555	0.354167	0.32381	0.101266	0.127854		0.325397	0.430303	0.151961	0.429487	0.503185	0.660494	0.697674	0.597222	0.255102		0.851485	0.647849	0.638889	0.687192	0.324176	0.522876	0.605882	0.415385	0.223684	0.39759	0.53125	0.552239	0.525316	0.546075				0.380952					0.296089	0.599237
0.219178	0.288889	0.418605	0.0858586	0.186916		0.319672	0.369048	0.194915	0.380952	0.513333	0.735507	0.695431	0.660448	0.296053			0.767241	0.584211	0.711957	0.291005	0.554286	0.369565	0.397849	0.191358	0.367232	0.577381	0.580786	0.455959	0.509091				0.25					0.341615	0.598485
0.247761	0.288732	0.466216	0.144828	0.0914286		0.361111	0.404908	0.186147	0.344262	0.47079	0.650685	0.65678	0.566225	0.300469			0.698039	0.541667	0.701299	0.354497	0.484472	0.579365	0.383333	0.153846	0.405405	0.547945	0.558594	0.5125	0.447699				0.428571					0.291667	0.493197
0.295181	0.300813	0.322368	0.0916667	0.118881			0.390625	0.101695	0.421053	0.415254	0.614286	0.627778	0.582734	0.244898			0.670455	0.529032	0.564516	0.259036	0.463636		0.206799	0.205128			0.494681	0.5	0.453782				0.37					0.330097	0.439331
								0.137577	0.434494									0.545455	0.623932									0.409938	0.558559									0.264368	0.635417
								0.18018	0.401015									0.556075	0.718447									0.401575	0.478873									0.34	0.537234
								0.171271	0.43301									0.579487	0.669231									0.355191	0.51773									0.440789	0.586667
								0.198813	0.447699									0.552239	0.586466									0.4	0.48951									0.321429	0.45815
								0.148052	0.400452									0.503145	0.690355									0.380623	0.465409									0.28	0.612069
								0.111111	0.454039									0.553299	0.660377									0.362595	0.638889									0.267606	0.493976
								0.164336	0.473118									0.523297	0.670588									0.417355	0.503268									0.35514	0.5
								0.184028	0.393103									0.570093	0.658879									0.40293	0.540816									0.280255	0.434783
								0.1843	0.442623									0.473684	0.674897									0.359684	0.480132									0.357143	0.493671
								0.148148	0.349624									0.495082	0.700461									0.315789	0.5									0.368182
								0.147335	0.472313									0.525952	0.681992									0.380769	0.494253									0.380208
								0.130081	0.424242									0.491736	0.675105									0.480469	0.488722									0.365854
								0.133891	0.400651									0.519802	0.639098									0.435897	0.451351									0.415094
								0.160584	0.392344									0.59633										0.402367	0.514706									0.327586
								0.194444	0.45515									0.533333										0.41784	0.488372									0.373832
								0.180723	0.363281									0.638298										0.373874										0.426829
								0.146699										0.628866										0.375										0.367816
								0.212803										0.545977										0.42963										0.417323
								0.15978										0.533333										0.376923										0.352941
								0.200828										0.627737										0.350993
								0.148585										0.619632										0.404255
								0.156863										0.600939										0.382979
								0.172414										0.579125										0.356098
								0.158915										0.642857										0.366812
								0.172285										0.623574										0.524194
								0.111111										0.663507										0.422594
								0.0913043										0.590444										0.458462
								0.142336										0.597744										0.441088
								0.17734										0.630037										0.414706
								0.199203										0.524648										0.443182
								0.145455										0.607306										0.450847
								0.2										0.604938										0.446367
																													nj

## Sheet: Figure 3D
Axis ratio (individual cells)
E3	E4	E5	E6	E7	E8	E9	E11	Scer-HSC82	Ylip-HSP90
1.17712	1.14186	1.50085	1.5546	1.29229	1.41083	1.20545	1.52792	1.1142	1.23921
1.39118	1.25772	1.27664	1.41003	1.4157	1.33699	1.2284	1.55278	1.35067	1.52475
1.54616	1.34613	1.52788	1.44774	1.3	1.36567	1.23991	1.45649	1.33368	1.25506
1.25335	1.11598	1.32075	1.52455	1.53781	1.50806	1.22097	1.73994	1.09696	1.33604
1.70835	1.25506	2.02568	1.39263	1.44245	1.24377	1.31977	1.37318	1.26976	1.70407
1.5117	1.23965	1.43495	1.48753	2.26852	1.37251	1.1051	1.54143	1.12957	1.28956
1.27175	1.29143	1.72532	1.45636	1.37686	1.58951	1.13903	1.54873	1.11178	1.2108
1.48802	1.08935	1.59232	1.29806	1.33261	1.16474	1.1781	1.41161	1.29148	1.39888
1.32409	1.31182	1.57174	1.23143	1.36311	1.38345	1.12765	1.27311	1.13941	1.32412
1.39489	1.21018	1.48988	1.0903	1.28039	1.53758	1.53114	1.2806	1.26657	1.52722
1.14286	1.1366	1.74884	1.49758	1.24612	1.22426	1.14884	1.63019	1.21005	1.11111
1.12086	1.20909	1.96198	1.29733	1.35113	1	1.0732	1.10874	1.17457	1.03499
1.35733	1.29496	2.03365	1.68655	1.32464	1.3855	1.21039	1.21561	1.3759	1.28594
1.31216	1.14645	2.06999	1.39664	1.1871	1.38168	1.3614	1.50887	1.20792	1.27811
1.333	1.24057	1.38423	1.30516	1.24506	1.57692	1.21736	1.19503	1.40556	1.48055
1.12259	1.19627	1.57568	1.39099	1.31224	1.44235	1.23621	1.25306	1.16228	1.23849
1.29358	1.2963	1.56473	1.48749	1.40181	1.36708	1.15312	1.29396	1.19048	1.06044
1.2	1.26561	1.40563	1.75882	1.32106	1.21266	1.08275	1.27931	1.13478	1.21976
1.06897	1.35616	1.48254	1.22878	1.19047	1.26886	1.29211	1.44597	1.20667	1.68142
1.31821	1.24309	1.62661	1.35611	1.5421	1.45628	1.22097	1.21828	1.41421	1.13771
1.27009	1.3524	1.37074	1.34438	1.49306	1.35824	1.15743	1.28978	1.1632	1.16667
1.10994	1.22746	1.6971	1.56006	1.40206	1.68357	1.17613	1.5452	1.26561	1.35081
1.26424	1.3	1.37361	1.2349	2.07298	1.18784	1.20139	1.41889	1.153	1.36037
1.10137	1.34138	1.30243	1.43151	1.52701	1.08134	1.53196	1.81956	1.32648	1.26157
1.46837	1.36668	1.20079	1.82099	1.44067	1.45455	1.27009	1.64738	1.23669	1.49307
1.26451	1.59228	1.83964	1.39983	1.34867	1.42655	1.22461	1.82879	1.19127	1.40613
1.62316	1.26763	1.5406	1.17072	1.42443	1.43931	1.26557	1.40174	1.09708	1.20006
1.39679	1.23244	1.19638	1.33283	1.11023	1.36154	1.13294	1.35882	1.06492	1.25
1.37261	1.31321	1.40938	1.48708	1.39848	1.37205	1.18635	1.41369	1.33161	1.153
1.47264	1.3688	1.2689	1.11898	1.3253	1.5	1.07413	1.29921	1.14656	1.45448
1.18715	1.1217	1.28078	1.34862	1.56	1.27273	1.10933	1.49175	1.02686	1.80528
1.21346	1.45237	1.3853	1.41635	1.35894	1.40515	1.19021	1.37735	1.09161	1.27384
1.20825	1.19906	1.28931	1.22597	1.21823	1.32361	1.07829	1.43493	1.24606	1.48673
1.39054	1.40181	1.48026	1.27283	1.26057	1.29715	1.16595	1.38742	1.06201	1.22462
1.21202	1.35611	1.29733	1.22212	1.45862	1.79391	1.17265	1.42345	1.24993	1.53216
1.10889	1.2547	1.30621	1.21785	1.34756	1.0232	1.39304	1.29585	1.28954	1.21942
1.31509	1.36993	1.32331	1.4965	1.31509	1.28937	1.5781	1.23244	1.30197	1.40398
1.16955	1.32008	1.49228	1.27004	1.25062	1.23837	1.06309	1.3903	1.12318	1.33333
1.15135	1.16265	1.79149	1.61144	1.68871	1.45878	1.1361	1.68041	1.14481	1.24538
1.24744	1.53952	1.27852	1.2566	1.3177	1.34128	1.13509	1.40398	1.07689	1.50576
1.15564	1.27325	1.73595	1.3865	1.26497	1.58836	1.2492	1.5762	1.11916	1.21503
1.36993	1.27071	1.25	1.37185	1.52327	1.35473	1.17552	1.31752	1.09905	1.85565
1.03741	1.38529	1.20584	1.37206	1.26112	1.22025	1.32687	1.41181	1.06309	1.22801
1.44842	1.27443	1.51892	1.3945	1.69271	1.31306	1.13584	1.69879	1.16482	1.42298
1.23391	1.13963	1.34188	1.25365	1.37153	1.50993	1.19102	1.68275	1.3176	1.53645
1.27918	1.32767	1.70823	1.35443	1.56373	1.39462	1.03111	1.21655	1.13023	1.45375
1.26779	1.53582	1.30278	1.35547	1.36805	1.20792	1.27184	1.22995	1.3434	1.3595
1.40793	1.34802	1.65455	1.32568	1.37626	1.36833	1.19046	1.45375	1.14396	1.41698
1.12073	1.29252	1.21655	1.30278	1.24338	1.74402	1.30125	1.93848	1.21366	1.33078
1.19141	1.35219	1.7963	1.54956	1.30436	1.28751	1.10075	1.52901	1.29927	1.23797
1.48863	1.38742	1.3738	1.31139	1.29234	1.31539	1.14654	1.64181	1.24986	1.51489
1.9155	1.11349	1.40372	1.19538	1.39768	1.46082	1.17038	1.34862	1.14782	1.23912
1.10852	1.32718	1.23804	1.43248	1.44756	1.16	1.27961	1.27273	1.33333	1.14467
1.4577	1.28688	1.32696	1.26717	1.36296	1.6953	1.095	1.4798	1.17836	1.38799
1.14897	1.22449	1.40428	1.33298	1.33056	1.19904	1.20975	1.15768	1.35443	1.49264
1.23804	1.29499	1.80604	1.24838	1.25603	1.51796	1.15694	1.42913	1.32152	1.2234
1.27475	1.24278	1.46922	1.3188	1.09383	1.37036	1.07483	1.36758	1.24194	1.17539
1.25782	1.30751	1.70396	1.29446	1.37047	1.31288	1.24978	1.66667	1.24777	1.38889
1.16778	1.42071	1.58829	1.4057	1.25581	1.75	1.1978	1.4119	1.2067	1.31156
1.54948	1.25518	1.59467	1.40928	1.47684	1.40639	1.22409	1.34333	1.15139	1.27849
1.08539	1.15694	1.35789	1.2976	1.56882	1.38756	1.15968	1.4118	1.13636	1.61524
1.17027	1.17208	1.38002	1.35167	1.30335	1.60561	1.21607	2.88001	1.19594	1.44736
1.11615	2.33016	1.52941	1.55266	1.46949	1.54951	1.1715	1.4273	1.15681	1.42488
1.17805	1.64622	1.23472	1.79914	1.74943	1.48228	1.36054	1.3013	1.15399	1.18849
1.2071	1.17527	1.27931	1.27005	1.49047	1.24737	1.32572	1.77441	1.38198	1.3434
1.09671	1.23625	1.6	1.4241	1.23277	1.58829	1.13809	1.5117	1.35393	1.4307
1.24807	1.18919	1.33398	1.46493	1.38198	1.31511	1.19258	1.60569	1.20957	1.45573
1.20493	1.18406	1.37264	1.72315	1.24215	1.34164	1.32939	1.21329	1.1767	1.42181
1.42952	1.29184	1.82744	1.41611	1.12318	1.21702	1.13315	1.65355	1.20493	1.29073
1.51881	1.31533	1.56224	1.23114	1.3141	1.1715	1.01405	1.65921	1.33204	1.56006
1.29425	1.28694	1.60598	1.35294	1.27423	1.33639	1.24876	1.25506	1.17776	1.59057
1.22752	1.38283	2.10439	1.30331	1.65613	1.43882	1.27032	1.29322	1.18579	1.62243
1.18034	1.28751	1.41898	1.34279	1.57873	1.63262	1.19455	1.48417	1.28526	1.31151
1.59384	1.27446	1.83482	1.47683	1.33333	1.56584	1.4929	1.40582	1.18794	1.40181
1.33056	1.14861	1.36717	1.30228	1.34186	1.46113	1.09632	2.65975	1.20368	1.35522
1.45639	1.23778	1.25942	1.30515	1.26559	1.32805	1.32624	1.80898	1.44432	1.21828
1.3171	1.15139	1.22442	1.41726	1.11715	1.24154	1.21464	1.35949	1.3028	1.43388
1.16228	1.37303	1.34261	1.29045	1.31138	1.35406	1.12911	1.27305	1.1553	1.25734
1.43003	1.32598	1.46331	1.35395	1.6198	1.40089	1.61341	1.14118	1.14762	1.5
1.10007	1.32028	1.39067	1.59247	1.32992	1.45112	1.23381	1.22075	2.02941	1.59363
1.07825	1.1313	1.2	1.82236	1.30839	1.41005	1.19919	1.12527	2.46986	1.474
1.14467	1.13787	1.28345	1.72675	1.08115	1.42843	1.04927	1.47148	1.23048	1.32103
1.19849		1.97928	1.21924	1.19527	1.35936	1.2205	1.53144	1.26667	1.20491
1.16357		1.26717	1.39773	1.63511	1.16248	1.16619	1.48312	1.4198	1.19337
1.32426		1.34555	1.25663	1.29692	1.26893	1.1313	1.42254	1.30014	1.47595
1.19323		1.73811	1.23387	1.59019	1.36299	1.14739	1.36693	1.13278	1.24291
1.18508		1.34586	1.34555	2.47262	1.25091	1.202	1.35949	1.24493	1.47725
1.04115		1.70055	1.98029	1.14942	1.21976	1.27193	1.36417	1.27223	1.39035
1.17082		1.48187	1.23965	1.21896	1.75553	1.15577	1.10588	1.22016	1.22222
1.39553		1.38692	1.20246	1.25518	1.70294	1.12636	1.61241	1.37215	1.2432
1.13979		1.46791	1.2205	1.29281	1.32795	1.14686	1.21212	1.1193	1.41898
1.33952		1.47689	1.46515	1.50958	1.01658	1.09677	1.25248	1.1912	1.3542
1.3013		1.32426	1.3316	1.32819	1.4566	1.49263	1.27027	1.33368	1.39661
1.18681		1.31678	1.52603	1.2266	1.33504	1.06966	1.21268	1.27778	1.32723
1.21607		1.31331	1.21241	1.25	1.38046	1.2407	1.34845	1.27009	1.47685
1.11536		1.58114	1.27442	1.32525	1.27778	1.1285	1.25984	1.146	1.53898
1.49294		1.56281	1.12789	1.17935	1.22677	1.08507	1.71046	1.741	1.48599
1.07697		1.4622	1.40808	1.1613	1.44317		1.35282	1.08363	1.2216
1.18166		2.0925	1.41189	1.60945	1.31414		1.24983	1.03207	1.4469
1.29214		1.31491	1.40225	1.26301	1.45351		1.29676	1.17725	1.52278
1.28506		1.57781	1.27614	1.41601	1.38379		1.4757	1.25	1.46331
1.09191		1.70247	1.27533	1.56214	1.29857		1.39417	1.2129	1.2289
1.3261		1.46773	1.2881	1.37049	1.55988		1.74042	1	1.3455
1.33467		1.48748	1.25272	1.56857	1.40421		1.30054	1.153	1.30823
1.22298		1.5775	1.1919	1.52051	1.23366		1.33504	1.08546	1.3455
1.31306		1.21057	1.31698	1.29425	1.36007		1.31932	1.18524	1.17613
1.44277		1.4704	1.61795	1.22449	1.25048		1.53432	1.22212	1.70514
1.71623		1.76225	1.21882	1.32648	1.43113		1.32685	1.07645	1.42072
1.25793		1.3819	1.38875	1.20018	1.27648		1.23456	1.08965	1.31182
1.19566		1.52399	1.38343	1.34551	1.52162		1.44929	1.15731	1.4249
1.1937		1.61524	1.67075	1.34267	1.29177		1.34587	1.05012	1.49346
1.12021		1.45333	1.43848	1.37206	1.77699		1.44577	1.14198	1.30601
1.45122		1.56747	1.25581	1.57774	1.33422		1.25679	1.32652	1.29081
1.29249		1.69565	1.35816	1.27936	1.51622		1.45595	1.15216	1.28561
1.214		1.88757	1.14134	1.35379	1.42522		1.43783	1.15987	1.42511
1.44854		2.25022	1.27423	1.09834	1.27614		1.27255	1.16918	1.35965
1.22823		1.70766	1.4514	1.1197	1.3636		1.24653	1.32543	1.34454
1.37285		1.36154	1.53738	2.03077	1.33024		1.24481	1.32361	1.19712
1.1656		1.65838	1.23261	1.71872	1.27386		1.23341	1.35287	1.10878
1.18182		1.37136	1.19106	1.31543	1.12383		1.92516	1.13278	1.38145
1.25075		1.25872	1.33216	1.59019	1.30034		1.81133	1.26547	1.27202
1.31685		1.64	1.51892	1.25549	1.44153		1.1574	1.24172	1.45711
1.3434		1.30462	1.11472	1.7714	1.25447		1.38014	1.51987	1.27513
1.11428		1.88646	1.33761	1.31667	1.24088		1.36993	1.25	1.30344
2.04165		1.6086	1.63844	1.48863	1.28571		1.08088	1.28126	1.214
1.13294		1.28514	1.14245	3.17316	1.35697		1.18606	1.36736	1.07486
1.37185		1.27271	1.29412	1.41375	1.12903		1.37136	1.28565	1.22539
1.23533		1.15072	1.21926	1.57201	1.48414		1.21828	1.30722	1.27631
1.1187		1.76136	1.38375	1.41297	1.61313		1.5	1.22706	1.21939
1.27811		1.22555	1.28247	1.33607	1.31634		1.31218	1.19612	1.55704
1.29501		1.44011	1.40317	1.59866	1.29607		1.11482	1.26225	1.21929
1.39972		1.41897	1.35523	1.57339	1.29653		1.32042	1.10436	1.15114
1.75262		1.39099	1.25734		1.21475		1.28912	1.18851	1.59604
1.16545		1.58386	1.27206		1.16719		1.27189	1.09744	1.23653
		1.25139	1.17509		1.32992		1.97338	1.23194	1.10836
		1.47564	1.13642		1.41127		1.27408	1.09994	1.2634
		1.32603	1.51646		1.15976		1.77075	1.17201	1.62172
		1.40567	1.48154		1.42264		1.35949	1.05709	1.24729
		1.62672	1.28126		1.39445		1.5287	1.15901	1.43747
		1.53532	1.51797		1.28506		1.76018	1.2514	1.378
		2.23271	1.52146		1.47239		1.35851	1.34234	1.28283
		1.54165	1.33362		1.48776		1.48004	1.56344	1.38207
		1.81541	1.25075		1.13689		1.70698	1.27393	1.32817
		1.42071	1.15668		1.32641		1.22894	1.04518	1.47072
		1.51375	1.54951		1.23456		1.20396	1.35184	1.28305
		1.13418	1.4646		1.40606		1.23921	1.69303	1.34726
		1.47131	1.33333		1.30814		1.31622	1.34164	1.39368
		1.48485	1.46427		1.22931		1.18606	1.30631	1.21702
		1.64608	1.39506		1.18885		1.289	1.19488	1.09604
		1.45401	1.25306		1.46157		1.387	1.27931	1.12483
		1.37049	1.32451		1.39368		1.31333	1.09734	1.18519
		1.36386	1.19841		1.32869		1.28514	1.12263	1.24195
		1.28551	1.3242		1.18677		2.27298	1.09209	1.31447
		1.32487	1.11537		1.54948		1.47089	1.20765	1.42565
		1.30192	1.12134		1.38377		1.12463	1.30416	1.32247
		2.22451	1.69027		1.27648		1.44039	1.13732	1.53244
		1.83729	1.14026		1.4235		3.01724	1.08327	1.31881
		1.44637	1.17242		1.23573		1.36802	1.33333	1.39204
		1.53337	1.07988		1.76619		1.24782	1.30484	1.59465
		1.40986	1.46936		1.37521		1.23986	1.12073	1.74332
		1.51347	1.48612		1.67528		1.39278	1.37835	1.61791
			1.37954		1.37187		1.25015	1.36616	1.27405
			1.42857		1.18004		1.35589	1.11171	1.56615
			1.68705				1.29843	1.47506	1.52943
			1.24618				1.5	1.23063	1.23456
			1.61488				1.33187	1.25747	1.31433
			1.4315				1.25734	1.07808	1.25085
			1.15788				1.68656	1.34774	1.5266
			1.64619				1.45636	1.42128	1.26879
			1.24149				1.5095	1.19707	1.45767
			1.66619				1.32992	1.13692	1.49878
			1.21621				1.54208	1.10982	1.19514
			1.29446				1.24063	1.27778	1.25762
			1.30381				1.59707	1.1445	1.30891
			1.22064				1.32918	1.41674	1.39979
			1.19906				1.43012	1.25465	1.28062
			1.28753				1.27729	1.13553	1.37257
			1.26416				1.37701	1.15814	1.27735
			1.23285				1.5	1.23607	1.5781
			1.26057				1.3591	1.33333	1.51045
			2.39572					1.12543	1.37367
			1.3377					1.31771	1.19484
			1.64459					1.70074	1.65725
			1.3665					1.07988	1.37115
			1.39649					1.101	1.29676
			1.71551					1.36335	1.26057
			1.53868					1.15385	1.37328
			1.28309					1.12424	1.32251
			1.31821					1.12735	1.25639
			1.3914					1.15905	1.43409
			1.3417					1.15942	1.29395
			1.52611					1.25	1.14391
			1.11659					1.18862	1.27679
			1.31509					1.08609	1.39586
			1.41721					1.24093	1.48041
			1.27931					1.07748	1.22964
			1.33333					1.12132	1.53681
			1.20422					1.17743	1.33333
			1.21678					1.48448	1.18568
			1.2011					1.30617	1.21976
			1.29845					1.36601	1.45996
			1.35422					1.21256	1.34142
			1.42488					1.09299	1.29069
			1.22539					1.57437	1.26212
			1.31038					1.16336	1.43556
			1.20103					1.27945	1.27714
			1.34157					1.24431	1.04209
			1.40479					1.18004	1.46192
			1.46887					1.31955	1.51227
			1.2168					1.14782	1.19109
			1.26758					1.32573	1.44753
			1.39289					1.28213	1.51097
			1.49597					1.13211	1.28284
			1.27009					1.19985	1.67538
			1.06925					1.19362	1.23456
			1.47645					1.10726	1.41009
			1.42827					1.68079	1.30836
			1.40754					1.19906	1.54029
			1.05923					1.10565	1.37835
								1.14354	1.60794
								1.10985	1.49593
								1	1.08101
								1.18389	1.21942
								1.30567	1.30823
								1.18216	1.08465
								1.3665	1.35748
								1.27702	1.1482
								1.23611	1.47298
								1.55299	1.26019
								1.17673	1.42453
								1.15435	1.41794
								1.46726	1.12433
								1.16329	1.49968
								1.16788	1.32317
								1.08032	1.27467
								1.56818	1.38742
								1.41085	1.21942
								1.23986	3.65025
								1.18024	1.23753
								1.14692	1.45993
								1.19609	1.2294
								1.26777	1.57152
								1.32624	1.1425
								1.23155	1.28668
								1.34188	1.23381
								1.28278	1.72894
								1.23775	1.46837
								1.33333	1.31224
								1.14414	1.46313
								1.17857	1.38345
									1.35574
									1.4213
									1.70751
									1.27363
									1.37361
									1.28404
									1.28688
									1.12079
									1.32718
									1.31321
									1.309
									1.3661
									1.07647
									1.70835
									1.56976
									1.28278
									1.483
									1.27787
									1.60471
									1.37004
									1.16753
									1.22884
									1.31965
									1.22563
									1.30722
									1.22503
									1.55556
									1.44213
									1.35067
									1.59897
									1.26113
									1.59509
									1.36031
									1.16248
									1.25801
									1.14018
									1.42502
									1.17093
									1.32426
									1.27558
									1.32494
									1.22449
									1.43134
									1.71397
									1.12498
									1.33601
									1.27811
									1.29124
									1.38267
									1.13367
									1.36248
									1.28824
									1.32589
									1.59904
									1.55299
									1.56205
									1.29322
									1.29594
									1.64148
									1.35282
									1.18425
									1.3103
									1.33333
									1.2671
									1.10092
									1.44071
									1.30675
									1.48731
									1.3398
									1.60908
									1.20837
									1.72516
									1.18993
									1.33132
									1.23693
									1.17539
									1.57853
									1.51321
									1.153
									1.14807
									1.06751
									1.69324
									1.66609
									1.45471
									1.4
									1.36433
									1.56194
									1.46331
									1.20845
									1.26599
									1.15604
									1.27735
									1.43439
									1.31373
									1.45267
									1.44389
									1.27236
									1.34965
									1.30602
									1.48439
									1.33132
									1.20207
									1.32569
									1.27295
									1.17751
									1.40666
									1.25801
									1.19821
									1.17494
									1.21059
									1.19985
									1.05068
									1.41927
									1.4428
									1.66797
									1.40321
									1.36758
									1.34579

## Sheet: Figure 4A
Fitness Improvement (%) for individual repeats
YPD 28°C									YPD 37°C									300 µM MacII									10 µg/ml Dox									200 µg/ml BFA									4% EtOH
E3	E4	E5	E6	E7	E8	E9	E11	Scer-HSC82	E3	E4	E5	E6	E7	E8	E9	E11	Scer-HSC82	E3	E4	E5	E6	E7	E8	E9	E11	Scer-HSC82	E3	E4	E5	E6	E7	E8	E9	E11	Scer-HSC82	E3	E4	E5	E6	E7	E8	E9	E11	Scer-HSC82	E3	E4	E5	E6	E7
17.4075	17.478	18.3706	16.6088	12.7034	21.7533	11.7051	14.7941	9.8904	10.4276	23.5815	17.3969	24.774	25.901	18.3946	14.7825	1.24985	28.0384	25.696	37.8635	24.0686	32.521	26.71	21.1971	40.9053	37.5397	36.8751	14.0623	16.9479	12.5313	17.0961	5.08801	12.1503	17.7451	-0.0623214	4.59415	-14.1021	5.05968	-1.36848	1.77656	-14.9382	-5.57209	10.9585	-33.4625	1.20892	12.9664	22.6335	12.0309	10.1838	16.1328
16.0685	17.1197	17.6365	16.9142	13.4317	22.969	6.5958	15.5047	6.91293	12.8563	27.3047	19.7819	28.8267	28.3169	22.2725	20.4883	1.77237	28.6009	26.3521	42.1323	20.1235	25.1592	20.4047	13.8268	30.1012	32.2654	31.4645	23.7209	15.8826	18.232	11.0991	5.342	19.4878	16.9126	15.4733	12.2632	-9.24642	7.09245	0.0813108	0.741002	-13.5651	-7.88868	8.87208	-28.0269	2.48995	10.4237	17.3082	5.93797	8.68057	9.53614
16.1742	16.0333	14.7765	17.1961	13.8193	25.089	10.601	14.9527	10.2075	11.4362	23.7581	18.3108	25.6443	28.5136	11.9241	10.4531	0.971298	25.0835									28.8231	22.6415	15.9884	18.8458	0.720812	3.24659	10.8874	5.92759	6.8095	14.3516	-9.76036	4.12384	-2.27363	-4.35243	-18.4361		7.76748	-27.9817	-0.0260808	11.2713	14.3417	5.96996	4.1149	0.052973
14.7941	16.6558	17.7951	18.0652	13.3142	19.1752	12.5507	15.1759	10.4424	9.81949	22.054	15.5217	22.7823	26.2414	16.4028	8.63973	1.5102	28.3825									24.7502	17.9709	22.8955		13.6884	0.692591	16.1436	4.91869	10.4712	8.82024	-16.7408	2.78911	-1.39916	-5.68715	-16.8175		8.89509	-26.4229	1.57712	10.2398	12.4227	4.40275	-0.722631	4.56267
								6.84246	7.59834	21.2093	15.9732	21.8428	20.532	22.9789	19.5489	0.745542	27.4285																		5.03863									0.204044
								6.81897									27.312																		9.75154									3.57154
								5.33904									28.9068																		1.29229
								5.19809									29.22																		2.42818
																	29.3729
[truncated: 49 more columns]

## Sheet: Figure 4B
Growth rate (OD/hr)
	YPD 28°C	YPD 37°C	MacII	Dox	BFA	EtOH	CYH	GuHCl	AZC	CSM28°C	MG132
E3	0.197713	0.151635	0.147905	0.169517	0.114117	0.139102	0.104328	0.104758	0.0654668	0.0834645	0.0780257
E4	0.198923	0.169698	0.164305	0.16715	0.136577	0.14592	0.12043	0.093653	0.0846245	0.0850863	0.0750775
E5	0.199472	0.161205	0.143295	0.165177	0.128747	0.133925	0.11396	0.105879	0.0728643	0.0863803	0.0673233
E6	0.19956	0.171335	0.15121	0.156835	0.127913	0.132022	0.123955	0.12182	0.0904942	0.0851583	0.0760077
E7	0.192955	0.172882	0.14501	0.14683	0.109585	0.134532	0.115468	0.10237	0.0581318	0.0900838	0.069491
E8	0.20816	0.162575	0.137915	0.162527	0.12159	0.15765	0.118572	0.116855	0.101015	0.0882695	0.0672507
E9	0.187925	0.157615	0.15903	0.157862	0.142258	0.13349	0.115778	0.0903835	0.0764212	0.0835883	0.071558
E11	0.196002	0.139033	0.158325	0.153323	0.092593	0.133467	0.0868965	0.097739	0.0855465	0.078459	0.0599833
Ylip-HSP90	0.170279	0.137316	0.117362	0.141738	0.130364	0.125064	0.116949	0.0779596	0.0798935	0.0858261	0.0663023
Scer-HSC82	0.183401	0.175817	0.153133	0.15211	0.132325	0.142734	0.124164	0.0840123	0.084921	0.0875984	0.0746756
Condition Mean	0.193439	0.159911	0.147749	0.157307	0.123607	0.137791	0.11405	0.0995428	0.0799379	0.0853914	0.0705695
Growth rate normalized to the condition mean
	YPD 28°C	YPD 37°C	MacII	Dox	BFA	EtOH	CYH	GuHCl	AZC	CSM28°C	MG132
E3	1.02209	0.948245	1.00106	1.07762	0.923229	1.00952	0.914759	1.05239	0.81897	0.977434	1.10566
E4	1.02835	1.0612	1.11205	1.06257	1.10493	1.059	1.05594	0.940831	1.05863	0.996426	1.06388
E5	1.03119	1.00809	0.969854	1.05003	1.04159	0.971945	0.999211	1.06365	0.911511	1.01158	0.953999
E6	1.03164	1.07144	1.02342	0.996999	1.03483	0.958138	1.08685	1.22379	1.13206	0.997269	1.07706
E7	0.997498	1.08112	0.981462	0.933398	0.88656	0.976354	1.01243	1.0284	0.727212	1.05495	0.984717
E8	1.0761	1.01666	0.933441	1.03319	0.983683	1.14413	1.03965	1.17392	1.26367	1.0337	0.952971
E9	0.971495	0.985641	1.07635	1.00353	1.15089	0.968788	1.01515	0.907986	0.956008	0.978883	1.01401
E11	1.01325	0.869436	1.07158	0.974671	0.749092	0.968625	0.761916	0.981879	1.07016	0.918816	0.849988
Ylip-HSP90	0.880271	0.858704	0.794337	0.90103	1.05467	0.907635	1.02542	0.783177	0.999445	1.00509	0.939532
Scer-HSC82	0.948109	1.09947	1.03644	0.966963	1.07053	1.03587	1.08868	0.843982	1.06234	1.02585	1.05819

## Sheet: Figure 4C, Figure S6A
	PC1	PC2	PC3	PC4
E3	-0.00346355	-0.0167666	0.00876407	0.0056907
E4	0.0210583	0.00943266	0.0098222	-0.0139073
E5	0.00435831	-0.00121818	0.000155007	0.00743322
E6	0.0229146	-0.000559411	-0.00866731	0.00751997
E7	-0.00397321	-0.00408768	0.0135646	0.0255091
E8	0.022212	-0.011025	-0.0286813	-0.00197712
E9	-0.000329095	0.0160186	0.0118161	-0.0111542
E11	-0.024289	-0.0395967	0.00341594	-0.0149756
Ylip-HSP90	-0.0447217	0.0248139	-0.0169322	0.0017365
Scer-HSC82	0.00623332	0.0229885	0.00674289	-0.00587534
	PC1	PC2	PC3	PC4
Standard deviation	0.02144	0.01966	0.0139	0.01238
Proportion of Variance (Explanatory power)	0.33754	0.2838	0.1418	0.11245
Cumulative Proportion	0.33754	0.62134	0.7632	0.87562

## Sheet: Figure 4D, Figure S6D
Pearson's distance of the evolved Scer-HSC82 clones
	YPD 28°C	YPD 37°C	MacII	Dox	BFA	EtOH	CYH	GuHCl	AZC	CSM28°C
YPD 37°C	0.0845948
MacII	0.135661	0.13973
Dox	0.0669411	0.153321	0.17042
BFA	0.375528	0.267795	0.510446	0.474378
EtOH	0.241078	0.267649	0.474923	0.37396	0.190968
CYH	0.311457	0.223533	0.356372	0.354578	0.451465	0.593454
GuHCl	0.177207	0.179536	0.327438	0.309894	0.41733	0.157643	0.428242
AZC	1.25732	1.43929	1.10913	1.15068	1.42034	1.46346	1.44114	1.63781
CSM28°C	0.825744	0.713237	0.811185	1.05541	0.949411	0.834982	0.815414	0.549601	1.35283
MG132	0.331249	0.383596	0.367071	0.502969	0.777442	0.552525	0.772796	0.329198	1.18391	0.471265
Pearson's distance of the evolved Ylip-HSP90 clones
	YPD 28°C	YPD 37°C	MacII	Dox	BFA	EtOH	CYH	GuHCl	AZC	CSM28°C
YPD 37°C	0.870238
MacII	1.53265	1.1873
Dox	0.57251	1.09437	0.990123
BFA	1.08142	0.456307	0.807527	0.576887
EtOH	0.266301	0.855599	1.3083	0.576114	0.876046
CYH	0.804421	0.0854262	1.18304	0.856573	0.213336	0.740486
GuHCl	0.29938	0.684465	1.67793	0.979989	1.09506	0.77446	0.656131
AZC	0.364597	1.04921	0.96484	0.817129	0.857524	0.454539	0.848702	0.586806
CSM28°C	0.734903	0.170329	1.62025	1.10336	0.685005	0.655986	0.256063	0.633346	1.17287
MG132	1.04715	0.495325	0.883194	0.542015	0.446133	0.981972	0.41581	0.861359	1.20228	0.743708

[truncated: 10 more sheets: Figure 6A, Figure S8, Figure 6B, Figure 6C, Figure S2A,B, Figure S4A, Figure S4B, Figure S4C, Figure S6B, Figure S6C, Figure S7]
